# Supplementary material for: Epigenome-wide DNA methylation patterns associated with disease activity in systemic lupus erythematosus
Source: Sci Rep. 2026 May 5;16:14287. doi: 10.1038/s41598-026-51708-3 (PMC13144499; doi:10.1038/s41598-026-51708-3)
Supplement: Supplementary file 1 — Supplementary Information 1. [file 41598_2026_51708_MOESM1_ESM.xlsx]

## Sheet: Supplementary table 1
Estimated cell type proportions inferred from DNA methylation data
CellType	Median_No disease activity	IQR_No disease activity	Median_Disease activity	IQR_Disease activity	p.value	FDR
Basophils	0.0111155	0.00888645	0.00568983	0.00818983	0.0648407	0.639244
CD4⁺ Memory T cells	0.0414479	0.0452026	0.0278074	0.038458	0.13737	0.639244
CD8⁺ Naïve T cells	0.0168551	0.0231644	0.0173688	0.0369256	0.27419	0.639244
Monocytes	0.0801332	0.0642567	0.0623331	0.0518488	0.279174	0.639244
CD8⁺ Memory T cells	0.0380781	0.0587522	0.0303781	0.0287824	0.327473	0.639244
Neutrophils	0.68158	0.183625	0.769899	0.223601	0.365855	0.639244
Regulatory T cells (Tregs)	0.0079268	0.00877307	0.00641309	0.00731803	0.372893	0.639244
CD4⁺ Naïve T cells	0.03377	0.0541907	0.0337228	0.0356017	0.567077	0.829176
Naïve B cells	0.0157556	0.0327122	0.0139449	0.0268764	0.621882	0.829176
Memory B cells	0.00684628	0.00818912	0.00695661	0.00818929	0.697013	0.836416
Eosinophils	0	0	0	0	0.832524	0.908208
Natural Killer cells	0.0235107	0.0283564	0.022007	0.0197893	0.929086	0.929086

## Sheet: Supplementary table 2
The CpGs included in the initial analysis
CpG ID	P.Value	adj.P.Val
cg03874601	3.08303e-06	0.999998
cg20447259	3.93133e-06	0.999998
cg21608691	5.52076e-06	0.999998
cg00218631	5.73016e-06	0.999998
cg04283751	9.31488e-06	0.999998
cg08635064	1.05837e-05	0.999998
cg16756589	1.36599e-05	0.999998
cg06014307	1.80956e-05	0.999998
cg00055641	2.12244e-05	0.999998
cg23490685	2.17932e-05	0.999998
cg22218588	2.5901e-05	0.999998
cg07295248	2.60214e-05	0.999998
cg07704699	2.8128e-05	0.999998
cg19972056	3.08154e-05	0.999998
cg00853091	3.24002e-05	0.999998
cg00738934	3.63706e-05	0.999998
cg25090254	3.92173e-05	0.999998
cg08164961	4.06025e-05	0.999998
cg17809365	4.39419e-05	0.999998
cg11057877	4.69763e-05	0.999998
cg05586662	4.71847e-05	0.999998
cg01124132	4.92186e-05	0.999998
cg01785070	4.92753e-05	0.999998
cg15990184	5.54425e-05	0.999998
cg16592274	5.60393e-05	0.999998
cg05814257	5.74967e-05	0.999998
cg21847800	6.56934e-05	0.999998
cg05133272	7.31725e-05	0.999998
cg22558291	7.5307e-05	0.999998
cg20584157	8.41316e-05	0.999998
cg13094313	9.50006e-05	0.999998
cg09602577	9.78787e-05	0.999998
cg18325794	9.96114e-05	0.999998
cg10774680	9.97602e-05	0.999998
cg11176151	0.000105023	0.999998
cg26054167	0.000108883	0.999998
cg00341042	0.000114284	0.999998
cg17378617	0.000118964	0.999998
cg09640693	0.000126503	0.999998
cg15675238	0.000128397	0.999998
cg20762524	0.000129462	0.999998
cg06812861	0.000131119	0.999998
cg19517343	0.000137886	0.999998
cg03487276	0.000139116	0.999998
cg20151113	0.000140211	0.999998
cg22596326	0.000140222	0.999998
cg19721215	0.000140919	0.999998
cg09685574	0.000142704	0.999998
cg23440155	0.000147228	0.999998
cg07890839	0.000149345	0.999998
cg08837148	0.000156179	0.999998
cg08617346	0.000157187	0.999998
cg20869844	0.000157719	0.999998
cg25711368	0.000158627	0.999998
cg00313750	0.000162483	0.999998
cg23647616	0.000166347	0.999998
cg23924776	0.000167439	0.999998
cg14295156	0.000169228	0.999998
cg13533999	0.000171474	0.999998
cg02935097	0.000177362	0.999998
cg04735123	0.000178167	0.999998
cg11526218	0.000178569	0.999998
cg18165248	0.000182419	0.999998
cg17010038	0.000188971	0.999998
cg04056542	0.000191271	0.999998
cg13420803	0.000194326	0.999998
cg17576787	0.000199628	0.999998
cg08116728	0.000204113	0.999998
cg07759503	0.000204651	0.999998
cg06617455	0.000207938	0.999998
cg01440309	0.000211025	0.999998
cg17243643	0.000212423	0.999998
cg03812240	0.000212719	0.999998
cg02086307	0.000215124	0.999998
cg26620588	0.000217517	0.999998
cg00373616	0.000218606	0.999998
cg06496590	0.000223252	0.999998
cg12906381	0.000226402	0.999998
cg07709080	0.000227382	0.999998
cg21360663	0.000230522	0.999998
cg05824818	0.000231938	0.999998
cg15258046	0.000232115	0.999998
cg06809965	0.00023504	0.999998
cg25202845	0.000238689	0.999998
cg15085427	0.00023872	0.999998
cg24114631	0.000239615	0.999998
cg12527429	0.000241954	0.999998
cg23957285	0.000245394	0.999998
cg11926012	0.000248763	0.999998
cg08155312	0.00025051	0.999998
cg09376800	0.000251986	0.999998
cg17336709	0.000252409	0.999998
cg06192141	0.000253421	0.999998
cg17940908	0.000255075	0.999998
cg00676349	0.000255359	0.999998
cg21861644	0.000256752	0.999998
cg05734301	0.000261223	0.999998
cg24168488	0.000262287	0.999998
cg26380106	0.000263324	0.999998
cg05662252	0.000269054	0.999998
cg22036879	0.000272344	0.999998
cg03703997	0.000273267	0.999998
cg02543641	0.000274024	0.999998
cg23053977	0.000274488	0.999998
cg13368983	0.000275639	0.999998
cg00961998	0.00028104	0.999998
cg15015122	0.000282184	0.999998
cg27197209	0.000288887	0.999998
cg21461157	0.000293148	0.999998
cg07128174	0.000293463	0.999998
cg02984009	0.00030772	0.999998
cg02469685	0.000312249	0.999998
cg21932983	0.00031346	0.999998
cg25091323	0.000322406	0.999998
cg17758363	0.000325309	0.999998
cg16437211	0.000327597	0.999998
cg25679471	0.000329982	0.999998
cg18800386	0.00033165	0.999998
cg18437193	0.000333415	0.999998
cg17030628	0.000335669	0.999998
cg09837797	0.000335678	0.999998
cg12550726	0.000341173	0.999998
cg14389847	0.000341197	0.999998
cg17827536	0.000342578	0.999998
cg22368007	0.000349351	0.999998
cg07883117	0.000352654	0.999998
cg24101638	0.000352977	0.999998
cg23424125	0.000354675	0.999998
cg00172906	0.000358214	0.999998
cg17428140	0.000361831	0.999998
cg01409571	0.0003704	0.999998
cg16726261	0.000376043	0.999998
cg00858439	0.000381721	0.999998
cg00451413	0.000383795	0.999998
cg09108795	0.000388357	0.999998
cg09537256	0.000388795	0.999998
cg09046664	0.000389139	0.999998
cg01904243	0.000391407	0.999998
cg04464219	0.000395558	0.999998
cg00151768	0.00039759	0.999998
cg25123452	0.000400038	0.999998
cg19956494	0.000415221	0.999998
cg00841408	0.00041555	0.999998
cg01116161	0.000417007	0.999998
cg26296455	0.000419394	0.999998
cg03591798	0.000420199	0.999998
cg05276302	0.000422125	0.999998
cg08317834	0.000422583	0.999998
cg26346441	0.000424822	0.999998
cg25669164	0.000425081	0.999998
cg18893904	0.000425686	0.999998
cg11403823	0.000426765	0.999998
cg12462991	0.000430732	0.999998
cg16547529	0.000431552	0.999998
cg26863380	0.000432365	0.999998
cg08903389	0.000433192	0.999998
cg26988465	0.000433319	0.999998
cg03919453	0.000434117	0.999998
cg13150171	0.000439464	0.999998
cg09441501	0.000446685	0.999998
cg08487215	0.000447044	0.999998
cg16707215	0.000449393	0.999998
cg11759022	0.000450426	0.999998
cg19084479	0.000450904	0.999998
cg18167759	0.000455258	0.999998
cg27620052	0.000458605	0.999998
cg17390675	0.000471521	0.999998
cg04494873	0.000472691	0.999998
cg03645865	0.000474094	0.999998
cg10805956	0.000476278	0.999998
cg03872584	0.000478895	0.999998
cg10964887	0.000479375	0.999998
cg23070780	0.000479457	0.999998
cg11147779	0.000487059	0.999998
cg27586089	0.000488826	0.999998
cg17869960	0.000490074	0.999998
cg11153969	0.000490878	0.999998
cg18575221	0.000490997	0.999998
cg14699069	0.0004931	0.999998
cg24094374	0.000493102	0.999998
cg02379116	0.000507558	0.999998
cg09599986	0.000508106	0.999998
cg09093409	0.000508386	0.999998
cg12021535	0.000510359	0.999998
cg18867923	0.00051332	0.999998
cg03692592	0.000514399	0.999998
cg14624329	0.000517381	0.999998
cg27086791	0.000518264	0.999998
cg15532312	0.000522713	0.999998
cg27364375	0.000538156	0.999998
cg21707607	0.00053978	0.999998
cg13664345	0.00054048	0.999998
cg10911844	0.00054212	0.999998
cg22132509	0.000543571	0.999998
cg12833478	0.000548063	0.999998
cg15364645	0.000550744	0.999998
cg06188367	0.000553402	0.999998
cg07835809	0.00055404	0.999998
cg08156039	0.000554988	0.999998
cg07323711	0.000556242	0.999998
cg20414262	0.000556479	0.999998
cg13155934	0.000557436	0.999998
cg09670938	0.000558005	0.999998
cg16340422	0.000562327	0.999998
cg01278470	0.000566546	0.999998
cg21516500	0.000569125	0.999998
cg01306510	0.000569127	0.999998
cg04525666	0.000570034	0.999998
cg08271909	0.000571134	0.999998
cg23942803	0.000574773	0.999998
cg20323303	0.000576204	0.999998
cg07093544	0.000578805	0.999998
cg18296973	0.000580674	0.999998
cg21203218	0.000583114	0.999998
cg01971001	0.000583692	0.999998
cg24739673	0.000584631	0.999998
cg14192037	0.000584665	0.999998
cg19661030	0.000586564	0.999998
cg11945895	0.000603544	0.999998
cg21715655	0.000605266	0.999998
cg24208139	0.000605298	0.999998
cg11806442	0.000608708	0.999998
cg09770475	0.000612176	0.999998
cg26289571	0.000612653	0.999998
cg27230529	0.00061636	0.999998
cg00822361	0.000617402	0.999998
cg15169595	0.000619036	0.999998
cg17496083	0.000620416	0.999998
cg25902889	0.000625786	0.999998
cg05843841	0.000625909	0.999998
cg24686358	0.000632843	0.999998
cg23361009	0.000633587	0.999998
cg16581905	0.000636622	0.999998
cg18337324	0.000637389	0.999998
cg01909140	0.000643444	0.999998
cg07046369	0.000643537	0.999998
cg00405713	0.000649345	0.999998
cg01771651	0.00064944	0.999998
cg13862258	0.000649518	0.999998
cg13554708	0.000650163	0.999998
cg23818734	0.000655641	0.999998
cg03571548	0.000658307	0.999998
cg19275526	0.000666515	0.999998
cg24817003	0.0006691	0.999998
cg19605701	0.000670585	0.999998
cg05941116	0.00067275	0.999998
cg06004734	0.000672761	0.999998
cg14753432	0.000673582	0.999998
cg03301945	0.000674957	0.999998
cg20506843	0.000684107	0.999998
cg04078195	0.000686277	0.999998
cg09582042	0.000690276	0.999998
cg15646610	0.000692889	0.999998
cg24012034	0.000696311	0.999998
cg07703401	0.000699133	0.999998
cg11974632	0.000702551	0.999998
cg13683848	0.000703124	0.999998
cg24798398	0.000703586	0.999998
cg02266315	0.000703767	0.999998
cg13169967	0.000705763	0.999998
cg24562268	0.000706859	0.999998
cg22315933	0.00071076	0.999998
cg02137395	0.000716546	0.999998
cg10095795	0.000718859	0.999998
cg01968793	0.000720641	0.999998
cg04451622	0.000723966	0.999998
cg00513022	0.000732566	0.999998
cg16240137	0.000732804	0.999998
cg04663932	0.000736081	0.999998
cg11837293	0.000743948	0.999998
cg17220161	0.000746405	0.999998
cg25834275	0.000752429	0.999998
cg10676125	0.000754082	0.999998
cg03605164	0.000754622	0.999998
cg13205617	0.000754933	0.999998
cg00351735	0.000756023	0.999998
cg22157494	0.000756915	0.999998
cg14953672	0.000758938	0.999998
cg02449136	0.00076058	0.999998
cg21736186	0.000773738	0.999998
cg09772827	0.000777038	0.999998
cg01703966	0.000777811	0.999998
cg02425365	0.00077786	0.999998
cg14735347	0.000778223	0.999998
cg22269913	0.000781563	0.999998
cg10132695	0.000782167	0.999998
cg12470377	0.000794271	0.999998
cg26646527	0.000797618	0.999998
cg09860783	0.00079808	0.999998
cg06666117	0.000799061	0.999998
cg02057943	0.000800158	0.999998
cg02470045	0.000800948	0.999998
cg24084459	0.000803831	0.999998
cg19798199	0.000805802	0.999998
cg11266242	0.000806178	0.999998
cg14937106	0.000807865	0.999998
cg07944936	0.000808069	0.999998
cg24497732	0.000813647	0.999998
cg05185565	0.000814086	0.999998
cg24941656	0.000814614	0.999998
cg03841623	0.000816599	0.999998
cg07224918	0.00081662	0.999998
cg21647636	0.000818318	0.999998
cg23493132	0.000819775	0.999998
cg26982279	0.000821508	0.999998
cg07906410	0.000822095	0.999998
cg12048154	0.000823135	0.999998
cg14739284	0.000830975	0.999998
cg05046717	0.00083524	0.999998
cg08584798	0.000837705	0.999998
cg04940695	0.000841738	0.999998
cg09028478	0.000845232	0.999998
cg17936469	0.00084739	0.999998
cg15763138	0.00084774	0.999998
cg08123903	0.000856331	0.999998
cg25051108	0.000858539	0.999998
cg17108859	0.000858607	0.999998
cg04974899	0.000860754	0.999998
cg06362065	0.000861558	0.999998
cg01731811	0.000862455	0.999998
cg27485108	0.000863951	0.999998
cg16512727	0.00086515	0.999998
cg03522910	0.000867084	0.999998
cg26717696	0.000871678	0.999998
cg08103691	0.000874002	0.999998
cg16405916	0.000876823	0.999998
cg00831909	0.000880618	0.999998
cg10332649	0.000882275	0.999998
cg08687088	0.000889137	0.999998
cg27509292	0.000893498	0.999998
cg11590213	0.000894015	0.999998
cg16857631	0.000895767	0.999998
cg10746778	0.000901579	0.999998
cg01822203	0.000903493	0.999998
cg17986701	0.00090434	0.999998
cg21116410	0.000907375	0.999998
cg01772908	0.000910957	0.999998
cg09496385	0.00091207	0.999998
cg25564554	0.000913043	0.999998
cg25011652	0.000913709	0.999998
cg07543334	0.000916002	0.999998
cg13217899	0.000916348	0.999998
cg06239285	0.000916989	0.999998
cg02868254	0.000917003	0.999998
cg17393296	0.000917283	0.999998
cg27578987	0.000925792	0.999998
cg12428024	0.000929026	0.999998
cg18708502	0.000930414	0.999998
cg15645605	0.000933119	0.999998
cg13295462	0.000935762	0.999998
cg08761167	0.000937802	0.999998
cg10480476	0.000941127	0.999998
cg18386186	0.00094549	0.999998
cg03426602	0.000946034	0.999998
cg24720336	0.000951027	0.999998
cg04683464	0.000951187	0.999998
cg07197864	0.000952604	0.999998
cg00218945	0.000953273	0.999998
cg24714014	0.000957167	0.999998
cg13340335	0.000960742	0.999998
cg17135722	0.000964288	0.999998
cg10929024	0.000966298	0.999998
cg24042145	0.000971006	0.999998
cg10424407	0.000975518	0.999998
cg07620533	0.000980091	0.999998
cg09908745	0.000980442	0.999998
cg02111748	0.000980613	0.999998
cg00901816	0.000986333	0.999998
cg19490609	0.000986956	0.999998
cg05875331	0.000989482	0.999998
cg08550626	0.000989661	0.999998
cg21757440	0.000992106	0.999998
cg12235430	0.000993226	0.999998
cg13691060	0.000994448	0.999998
cg10055593	0.000994514	0.999998
cg17476421	0.00099491	0.999998
cg10604138	0.00100255	0.999998
cg07863240	0.00100526	0.999998
cg11483335	0.00100538	0.999998
cg23374992	0.00100626	0.999998
cg08707249	0.00101089	0.999998
cg14570145	0.00101158	0.999998
cg26894921	0.00101204	0.999998
cg24494277	0.00101952	0.999998
cg13136241	0.00102104	0.999998
cg03444077	0.00102327	0.999998
cg24423782	0.00102536	0.999998
cg16117969	0.00102902	0.999998
cg05447916	0.00102955	0.999998
cg24337993	0.00103323	0.999998
cg03154286	0.00103518	0.999998
cg06437667	0.00103745	0.999998
cg24798286	0.00104171	0.999998
cg16695890	0.00104378	0.999998
cg04987270	0.00104458	0.999998
cg13964084	0.00105232	0.999998
cg17152205	0.00105284	0.999998
cg25932164	0.00105992	0.999998
cg18951862	0.00106126	0.999998
cg22894301	0.00106151	0.999998
cg09657114	0.00106235	0.999998
cg18393022	0.00106476	0.999998
cg18247179	0.00106581	0.999998
cg27394486	0.00106887	0.999998
cg00256512	0.0010708	0.999998
cg13953103	0.00107105	0.999998
cg25393494	0.00107184	0.999998
cg04531165	0.00107506	0.999998
cg16197346	0.0010781	0.999998
cg04909696	0.00107813	0.999998
cg23368075	0.00108721	0.999998
cg22258358	0.00108974	0.999998
cg21272162	0.00109086	0.999998
cg17292337	0.00109179	0.999998
cg02062123	0.00109262	0.999998
cg20551756	0.00109272	0.999998
cg19211914	0.00109383	0.999998
cg10254697	0.00109574	0.999998
cg00178551	0.00109734	0.999998
cg07280593	0.00109941	0.999998
cg19846154	0.0010997	0.999998
cg21288022	0.00110023	0.999998
cg24270301	0.00110201	0.999998
cg22424444	0.00110336	0.999998
cg09810089	0.00111151	0.999998
cg06567227	0.00111477	0.999998
cg13301931	0.00111732	0.999998
cg04444771	0.00111894	0.999998
cg16754959	0.00112024	0.999998
cg03139898	0.00112545	0.999998
cg18073115	0.00112853	0.999998
cg04977659	0.00112855	0.999998
cg08960065	0.00113422	0.999998
cg01326830	0.00114504	0.999998
cg08756887	0.00114818	0.999998
cg21601852	0.00115157	0.999998
cg25446309	0.00115168	0.999998
cg25049597	0.00115351	0.999998
cg10331518	0.0011544	0.999998
cg13210069	0.00115677	0.999998
cg14220394	0.00115876	0.999998
cg00764364	0.00116436	0.999998
cg06526997	0.00116926	0.999998
cg14232743	0.00117032	0.999998
cg14799519	0.00117351	0.999998
cg09662162	0.00117449	0.999998
cg08614242	0.00117776	0.999998
cg02521376	0.00117819	0.999998
cg01792910	0.00117945	0.999998
cg16215078	0.00118012	0.999998
cg06597248	0.00118326	0.999998
cg19774450	0.00118552	0.999998
cg04953064	0.00118884	0.999998
cg20376899	0.00119032	0.999998
cg02209488	0.00119086	0.999998
cg26200585	0.00119176	0.999998
cg14918650	0.00119347	0.999998
cg18441733	0.00119526	0.999998
cg11885975	0.00119545	0.999998
cg21032661	0.00120249	0.999998
cg08278991	0.00120444	0.999998
cg02952625	0.00121216	0.999998
cg06219125	0.00121361	0.999998
cg26309311	0.00121741	0.999998
cg16467921	0.00121807	0.999998
cg08174462	0.00121835	0.999998
cg22032510	0.00121997	0.999998
cg15433422	0.00123106	0.999998
cg22961457	0.00123134	0.999998
cg01641771	0.00123252	0.999998
cg23931420	0.0012328	0.999998
cg13200691	0.00123474	0.999998
cg00310201	0.00123519	0.999998
cg26354493	0.00123563	0.999998
cg03971521	0.00123637	0.999998
cg02311531	0.00123638	0.999998
cg13867915	0.00123879	0.999998
cg08299781	0.00124095	0.999998
cg18640606	0.0012411	0.999998
cg06793974	0.00124176	0.999998
cg12863927	0.00124208	0.999998
cg02065833	0.00124561	0.999998
cg00945487	0.00124888	0.999998
cg02270686	0.00125517	0.999998
cg20627714	0.00125662	0.999998
cg01807702	0.00125681	0.999998
cg09465149	0.00125887	0.999998
cg02498682	0.00125927	0.999998
cg00652175	0.00126478	0.999998
cg00757212	0.00126596	0.999998
cg11679503	0.00126608	0.999998
cg07663665	0.0012669	0.999998
cg19816837	0.00127381	0.999998
cg19910654	0.001276	0.999998
cg26082174	0.00127723	0.999998
cg17560895	0.00127724	0.999998
cg07229767	0.0012802	0.999998
cg17230176	0.00128142	0.999998
cg02226645	0.00128278	0.999998
cg27467195	0.0012836	0.999998
cg10668150	0.00128513	0.999998
cg08125031	0.00128831	0.999998
cg09160552	0.00128939	0.999998
cg23443127	0.00129021	0.999998
cg18450625	0.00129598	0.999998
cg26632162	0.00129696	0.999998
cg20390045	0.00129775	0.999998
cg00984709	0.00129975	0.999998
cg06962326	0.00130428	0.999998
cg10367100	0.00130453	0.999998
cg22341256	0.00130598	0.999998
cg03703101	0.00130686	0.999998
cg13017801	0.00130701	0.999998
cg11191210	0.00131033	0.999998
cg18204589	0.00131729	0.999998
cg03951648	0.00131811	0.999998
cg04671541	0.00131823	0.999998
cg19519643	0.00132365	0.999998
cg07092293	0.00132365	0.999998
cg04391205	0.00132662	0.999998
cg25032983	0.00133112	0.999998
cg02353154	0.00133188	0.999998
cg20843598	0.00133353	0.999998
cg15903936	0.00133452	0.999998
cg07852422	0.00133509	0.999998
cg14882540	0.00133565	0.999998
cg04274128	0.00134006	0.999998
cg18923479	0.00134173	0.999998
cg13335447	0.00134427	0.999998
cg18909912	0.00135402	0.999998
cg07769121	0.00135553	0.999998
cg19856520	0.00135904	0.999998
cg10034846	0.00136036	0.999998
cg09861746	0.00136129	0.999998
cg11252004	0.00136516	0.999998
cg07295522	0.00136712	0.999998
cg25248402	0.00136818	0.999998
cg10810847	0.00136861	0.999998
cg17790163	0.0013695	0.999998
cg10072237	0.00137001	0.999998
cg20924428	0.00137153	0.999998
cg04286880	0.00137172	0.999998
cg26706003	0.00137355	0.999998
cg24582475	0.0013769	0.999998
cg00184893	0.00137706	0.999998
cg18291057	0.00138194	0.999998
cg14444290	0.00138263	0.999998
cg23381267	0.00138727	0.999998
cg08393917	0.00138975	0.999998
cg06519660	0.00139226	0.999998
cg03699663	0.00140179	0.999998
cg12253200	0.0014023	0.999998
cg05067427	0.00140261	0.999998
cg11697660	0.00140547	0.999998
cg15289899	0.00140686	0.999998
cg01560676	0.00140686	0.999998
cg03596210	0.00140756	0.999998
cg02147797	0.00141024	0.999998
cg12885751	0.00141347	0.999998
cg07658357	0.00142043	0.999998
cg07874106	0.00142324	0.999998
cg13479371	0.00142379	0.999998
cg07152591	0.00142856	0.999998
cg16284207	0.00142972	0.999998
cg27512252	0.00143383	0.999998
cg11748517	0.00143391	0.999998
cg08212438	0.00143558	0.999998
cg14655837	0.00143846	0.999998
cg26904005	0.00144148	0.999998
cg24830415	0.00144329	0.999998
cg10357412	0.00144391	0.999998
cg07371052	0.00144579	0.999998
cg19965789	0.00144636	0.999998
cg00605763	0.00144755	0.999998
cg13169251	0.00144949	0.999998
cg16512163	0.00144953	0.999998
cg19024381	0.00145957	0.999998
cg03761216	0.00146571	0.999998
cg08072840	0.00146637	0.999998
cg15095751	0.0014665	0.999998
cg02478956	0.00146781	0.999998
cg01581349	0.00146782	0.999998
cg05720666	0.00146862	0.999998
cg14659082	0.00146934	0.999998
cg10754668	0.0014705	0.999998
cg12307092	0.00147264	0.999998
cg03701575	0.00147727	0.999998
cg15016465	0.00147863	0.999998
cg09855662	0.00147952	0.999998
cg04324078	0.00148143	0.999998
cg24287362	0.00148704	0.999998
cg16255175	0.0014873	0.999998
cg16560770	0.00148836	0.999998
cg00664899	0.00148977	0.999998
cg09368704	0.00149118	0.999998
cg21664212	0.00149348	0.999998
cg15968721	0.00149551	0.999998
cg14421391	0.00150091	0.999998
cg03161421	0.00150507	0.999998
cg09756257	0.00150609	0.999998
cg09309950	0.00150764	0.999998
cg17193501	0.00150788	0.999998
cg18762465	0.00150832	0.999998
cg25831071	0.00151219	0.999998
cg00207890	0.0015126	0.999998
cg16374722	0.00151622	0.999998
cg00859350	0.00151726	0.999998
cg26847850	0.00152361	0.999998
cg03031761	0.00153098	0.999998
cg10738714	0.00153164	0.999998
cg22297169	0.00153228	0.999998
cg16567216	0.00153284	0.999998
cg16746502	0.00153731	0.999998
cg04056576	0.0015377	0.999998
cg06830500	0.00154212	0.999998
cg07973603	0.00154392	0.999998
cg12835118	0.00154467	0.999998
cg04069100	0.00154929	0.999998
cg21181101	0.00155149	0.999998
cg25653816	0.0015543	0.999998
cg25730711	0.00155473	0.999998
cg01941047	0.00155836	0.999998
cg20661155	0.00156542	0.999998
cg07952726	0.00156615	0.999998
cg27335100	0.00156893	0.999998
cg14414670	0.00157221	0.999998
cg14643390	0.00157923	0.999998
cg01675134	0.00157941	0.999998
cg01055191	0.00158592	0.999998
cg05694744	0.00158873	0.999998
cg18613721	0.00159038	0.999998
cg14193013	0.00159076	0.999998
cg13966313	0.00159245	0.999998
cg13465826	0.00159505	0.999998
cg01084685	0.00159852	0.999998
cg26048478	0.00160535	0.999998
cg26551975	0.00160541	0.999998
cg13022344	0.00160542	0.999998
cg13684541	0.00161328	0.999998
cg08718494	0.0016135	0.999998
cg26252202	0.00161389	0.999998
cg17564529	0.00161407	0.999998
cg10024094	0.00161597	0.999998
cg00936312	0.00162048	0.999998
cg00390663	0.00162236	0.999998
cg20531001	0.0016224	0.999998
cg22637799	0.001623	0.999998
cg19676285	0.00162349	0.999998
cg07274572	0.00162449	0.999998
cg06401966	0.00162507	0.999998
cg24586554	0.00162596	0.999998
cg24777176	0.00162655	0.999998
cg17744729	0.00162722	0.999998
cg11002686	0.00162886	0.999998
cg22316451	0.00162968	0.999998
cg01540023	0.00163056	0.999998
cg08808402	0.0016309	0.999998
cg22998959	0.0016333	0.999998
cg01518591	0.00163359	0.999998
cg26359940	0.00163397	0.999998
cg20495019	0.00163413	0.999998
cg00089384	0.0016342	0.999998
cg00394763	0.00163542	0.999998
cg16679651	0.00163813	0.999998
cg01509777	0.00164079	0.999998
cg05410362	0.00164416	0.999998
cg21435172	0.00164528	0.999998
cg11087736	0.00164556	0.999998
cg05988046	0.00164796	0.999998
cg10484211	0.00164865	0.999998
cg06813515	0.00165111	0.999998
cg12113316	0.00165263	0.999998
cg22357599	0.00165601	0.999998
cg20170028	0.00165606	0.999998
cg16576288	0.00165884	0.999998
cg27421776	0.00165923	0.999998
cg16430308	0.00165931	0.999998
cg16338724	0.00166325	0.999998
cg19721057	0.00166372	0.999998
cg05212119	0.00166602	0.999998
cg01582261	0.00167175	0.999998
cg24913617	0.00167214	0.999998
cg19440242	0.00167341	0.999998
cg00117896	0.00168215	0.999998
cg20290672	0.00168885	0.999998
cg23679384	0.00169035	0.999998
cg02556940	0.00169142	0.999998
cg16354253	0.00169269	0.999998
cg02045011	0.0016935	0.999998
cg00453193	0.00169405	0.999998
cg07020540	0.00169448	0.999998
cg06023838	0.00169513	0.999998
cg23940732	0.00169541	0.999998
cg23610545	0.00169896	0.999998
cg01976401	0.00170124	0.999998
cg23845400	0.00170278	0.999998
cg21126626	0.00170821	0.999998
cg15551981	0.00170865	0.999998
cg17992259	0.00171546	0.999998
cg21645358	0.00171564	0.999998
cg19930620	0.00171806	0.999998
cg05990867	0.00171952	0.999998
cg07007723	0.00172163	0.999998
cg26785620	0.00172443	0.999998
cg15844611	0.00172445	0.999998
cg16058680	0.00172467	0.999998
cg09364338	0.00172627	0.999998
cg11691724	0.00172731	0.999998
cg17016175	0.00173209	0.999998
cg02539798	0.00173234	0.999998
cg07962128	0.00173516	0.999998
cg00511416	0.00173748	0.999998
cg13324630	0.00173967	0.999998
cg24661695	0.00174349	0.999998
cg09654046	0.00174399	0.999998
cg14827527	0.00174746	0.999998
cg13886354	0.00175005	0.999998
cg14279274	0.00175253	0.999998
cg12879309	0.00175368	0.999998
cg02189760	0.00175407	0.999998
cg26027904	0.00175631	0.999998
cg06134331	0.00175781	0.999998
cg00406319	0.00175979	0.999998
cg19729116	0.00176218	0.999998
cg20086888	0.00176585	0.999998
cg02553305	0.00176597	0.999998
cg23560140	0.00177136	0.999998
cg25914337	0.00177511	0.999998
cg16251777	0.00177717	0.999998
cg07147748	0.00177909	0.999998
cg20883194	0.00178069	0.999998
cg10776926	0.00178462	0.999998
cg15070801	0.00179081	0.999998
cg13685331	0.00179777	0.999998
cg18995876	0.00180032	0.999998
cg12691390	0.00180198	0.999998
cg18409784	0.00180272	0.999998
cg08112879	0.00180446	0.999998
cg17527819	0.00180448	0.999998
cg07990658	0.00180488	0.999998
cg14703934	0.00180518	0.999998
cg24298788	0.00180948	0.999998
cg14260004	0.00180998	0.999998
cg15408407	0.00181007	0.999998
cg08298534	0.00181358	0.999998
cg27422223	0.00181366	0.999998
cg02733861	0.0018194	0.999998
cg14687298	0.00182191	0.999998
cg16580547	0.00182313	0.999998
cg16184413	0.00182728	0.999998
cg09600947	0.00182923	0.999998
cg04747226	0.00183039	0.999998
cg13892088	0.0018328	0.999998
cg22892760	0.00183497	0.999998
cg02019528	0.00183665	0.999998
cg14775960	0.00184141	0.999998
cg03497297	0.0018428	0.999998
cg13583085	0.00184293	0.999998
cg18615431	0.00184592	0.999998
cg14286553	0.00184984	0.999998
cg11566520	0.00185124	0.999998
cg05859267	0.00185301	0.999998
cg21688540	0.001854	0.999998
cg04718733	0.00185415	0.999998
cg02179029	0.00185573	0.999998
cg26239297	0.0018573	0.999998
cg13904560	0.00186114	0.999998
cg09440129	0.00186482	0.999998
cg04138253	0.00186598	0.999998
cg06864351	0.00186841	0.999998
cg24295423	0.00186852	0.999998
cg05266786	0.00187346	0.999998
cg16604233	0.00187346	0.999998
cg23131418	0.0018741	0.999998
cg07060211	0.00187423	0.999998
cg10238080	0.00187757	0.999998
cg08865574	0.00187957	0.999998
cg04238520	0.00187964	0.999998
cg19374947	0.00188692	0.999998
cg19217469	0.00188915	0.999998
cg19904522	0.00189158	0.999998
cg27485084	0.00189209	0.999998
cg18247505	0.0018926	0.999998
cg22741763	0.00189377	0.999998
cg04954410	0.00189444	0.999998
cg11912754	0.00189496	0.999998
cg16322014	0.00189533	0.999998
cg03095697	0.00189918	0.999998
cg24340372	0.00190446	0.999998
cg16717727	0.00190454	0.999998
cg07760269	0.0019089	0.999998
cg11406340	0.00191433	0.999998
cg11271132	0.00191499	0.999998
cg13740606	0.00191636	0.999998
cg17988624	0.00191981	0.999998
cg00544141	0.00191992	0.999998
cg24626856	0.00192121	0.999998
cg02796445	0.00192445	0.999998
cg24810404	0.00192994	0.999998
cg09836792	0.00193797	0.999998
cg14262439	0.00193838	0.999998
cg06635590	0.00194001	0.999998
cg01162900	0.00194362	0.999998
cg01564135	0.00195305	0.999998
cg14058432	0.00195581	0.999998
cg12150406	0.00195646	0.999998
cg20311100	0.00195731	0.999998
cg03565923	0.00196505	0.999998
cg04340114	0.00196559	0.999998
cg26260408	0.00196562	0.999998
cg08407620	0.00196653	0.999998
cg27058239	0.00196661	0.999998
cg15614309	0.00196739	0.999998
cg06598290	0.00196912	0.999998
cg26770445	0.00197013	0.999998
cg14935369	0.0019723	0.999998
cg06178315	0.00197271	0.999998
cg25637390	0.00197858	0.999998
cg17195852	0.00198142	0.999998
cg26833781	0.00198345	0.999998
cg03024791	0.00198426	0.999998
cg13217322	0.00198651	0.999998
cg01911808	0.00198892	0.999998
cg07491979	0.00198923	0.999998
cg22501143	0.00199105	0.999998
cg25672720	0.00200184	0.999998
cg21011691	0.00200264	0.999998
cg23557983	0.00200848	0.999998
cg04619046	0.00200954	0.999998
cg05128820	0.00201085	0.999998
cg18260869	0.00201339	0.999998
cg09565319	0.00201418	0.999998
cg09807275	0.00201962	0.999998
cg03018562	0.00202645	0.999998
cg25916759	0.00202754	0.999998
cg02338858	0.0020291	0.999998
cg07347205	0.00203328	0.999998
cg08733824	0.0020336	0.999998
cg16134137	0.00203954	0.999998
cg08355456	0.00203992	0.999998
cg11116781	0.00204206	0.999998
cg26017457	0.00204268	0.999998
cg12671141	0.00204579	0.999998
cg27458152	0.00204583	0.999998
cg09561351	0.00204645	0.999998
cg21394197	0.00204672	0.999998
cg06928312	0.00204846	0.999998
cg23251970	0.00205683	0.999998
cg18515356	0.00205817	0.999998
cg24364760	0.00206534	0.999998
cg03301460	0.002066	0.999998
cg26107055	0.00206713	0.999998
cg09916020	0.00207217	0.999998
cg08675901	0.0020741	0.999998
cg01224657	0.00207428	0.999998
cg12255554	0.00207479	0.999998
cg11605143	0.00207639	0.999998
cg03173362	0.00208015	0.999998
cg03627993	0.00208193	0.999998
cg11733677	0.00208522	0.999998
cg08692046	0.00208654	0.999998
cg08486180	0.00208747	0.999998
cg04852989	0.00208847	0.999998
cg04844574	0.00209276	0.999998
cg27572740	0.00209305	0.999998
cg09838028	0.00209463	0.999998
cg25032963	0.00211121	0.999998
cg20518889	0.00211176	0.999998
cg15576492	0.00211881	0.999998
cg02936854	0.00212123	0.999998
cg08616392	0.00212394	0.999998
cg09955304	0.00212825	0.999998
cg25350774	0.00212897	0.999998
cg13894496	0.00213166	0.999998
cg17331254	0.00213333	0.999998
cg00163472	0.00213743	0.999998
cg16467063	0.00213799	0.999998
cg18082362	0.00214305	0.999998
cg08276171	0.00214447	0.999998
cg08726298	0.00214968	0.999998
cg06523385	0.00215231	0.999998
cg16058444	0.00215829	0.999998
cg05572800	0.00216233	0.999998
cg23392501	0.00216356	0.999998
cg08419450	0.00216687	0.999998
cg07749087	0.00216984	0.999998
cg07072513	0.00217235	0.999998
cg04955210	0.0021792	0.999998
cg11279014	0.00218704	0.999998
cg13757411	0.00218739	0.999998
cg17852388	0.00219166	0.999998
cg23242017	0.00219278	0.999998
cg06578089	0.00219523	0.999998
cg04003694	0.00219674	0.999998
cg03888447	0.00220346	0.999998
cg07430608	0.00220519	0.999998
cg16761702	0.00220537	0.999998
cg09409129	0.0022059	0.999998
cg23610595	0.00220645	0.999998
cg10845232	0.00220839	0.999998
cg10317314	0.0022084	0.999998
cg20731029	0.00221438	0.999998
cg23952578	0.00221457	0.999998
cg09398169	0.00221485	0.999998
cg06593906	0.00221863	0.999998
cg13777522	0.00221872	0.999998
cg13467672	0.00221992	0.999998
cg05969533	0.00222174	0.999998
cg06617062	0.0022224	0.999998
cg08944615	0.00222318	0.999998
cg19912283	0.00222797	0.999998
cg17304852	0.00223177	0.999998
cg12267155	0.00223663	0.999998
cg25631688	0.00223675	0.999998
cg09825296	0.00223918	0.999998
cg18322658	0.00223949	0.999998
cg11722183	0.00224002	0.999998
cg06820149	0.00224017	0.999998
cg10122245	0.00224211	0.999998
cg10062147	0.00224401	0.999998
cg04818943	0.00224638	0.999998
cg09787476	0.00224733	0.999998
cg02185007	0.00224783	0.999998
cg01977808	0.00224805	0.999998
cg10496627	0.00225072	0.999998
cg25114579	0.00225098	0.999998
cg23850567	0.00225341	0.999998
cg27265057	0.00226022	0.999998
cg16256318	0.00226165	0.999998
cg16842187	0.00226899	0.999998
cg03923277	0.00226987	0.999998
cg16487097	0.00227494	0.999998
cg06438127	0.00227504	0.999998
cg14556256	0.00227972	0.999998
cg10784519	0.00227987	0.999998
cg16152136	0.0022799	0.999998
cg12732638	0.00228176	0.999998
cg03784793	0.00228483	0.999998
cg13200550	0.00228541	0.999998
cg23325230	0.0022872	0.999998
cg14736111	0.00228828	0.999998
cg14646676	0.00228829	0.999998
cg10551484	0.00229128	0.999998
cg13842133	0.00229909	0.999998
cg00750977	0.00230391	0.999998
cg11234013	0.00231104	0.999998
cg01055281	0.00231158	0.999998
cg04116858	0.002315	0.999998
cg02324356	0.00232024	0.999998
cg17414208	0.00232091	0.999998
cg01674000	0.00232098	0.999998
cg08884591	0.00232149	0.999998
cg26128441	0.00232313	0.999998
cg14598478	0.00232447	0.999998
cg08864344	0.00232489	0.999998
cg08795149	0.00232504	0.999998
cg14814637	0.00232507	0.999998
cg07459688	0.00232611	0.999998
cg15852125	0.00232637	0.999998
cg16677923	0.00232852	0.999998
cg20468415	0.0023286	0.999998
cg10061342	0.00232864	0.999998
cg08949053	0.00232972	0.999998
cg02746187	0.00233565	0.999998
cg23129019	0.0023363	0.999998
cg14039251	0.00233648	0.999998
cg07013032	0.00233793	0.999998
cg17002230	0.00233793	0.999998
cg00633240	0.00234111	0.999998
cg11554421	0.00234125	0.999998
cg00001638	0.00234483	0.999998
cg21737243	0.00234691	0.999998
cg05806645	0.00234747	0.999998
cg14422660	0.00234899	0.999998
cg27145197	0.00235161	0.999998
cg10543450	0.00235562	0.999998
cg04884232	0.00235838	0.999998
cg08028503	0.00235849	0.999998
cg01581781	0.00235918	0.999998
cg22474886	0.00235986	0.999998
cg25423077	0.00236431	0.999998
cg06219670	0.00236906	0.999998
cg14307477	0.00236914	0.999998
cg08789301	0.00236938	0.999998
cg26632559	0.00237322	0.999998
cg20276533	0.0023738	0.999998
cg24282960	0.00237521	0.999998
cg16334869	0.00237654	0.999998
cg10700076	0.00238298	0.999998
cg11308690	0.00238763	0.999998
cg11147094	0.00239407	0.999998
cg13759894	0.00239593	0.999998
cg08376583	0.00240106	0.999998
cg06931073	0.00240585	0.999998
cg04275566	0.00240686	0.999998
cg08940097	0.00240811	0.999998
cg09005971	0.0024103	0.999998
cg05813952	0.00241254	0.999998
cg11408754	0.00241385	0.999998
cg20438706	0.00241723	0.999998
cg12011663	0.00241769	0.999998
cg13331688	0.00241949	0.999998
cg27252467	0.00242069	0.999998
cg01986350	0.00242196	0.999998
cg09127654	0.00242468	0.999998
cg02113096	0.00242626	0.999998
cg20665393	0.00242665	0.999998
cg20865323	0.00243607	0.999998
cg05494579	0.00243781	0.999998
cg18001714	0.00243954	0.999998
cg01869342	0.00244135	0.999998
cg11848539	0.00244522	0.999998
cg25051831	0.00244917	0.999998
cg06537829	0.00245059	0.999998
cg14421348	0.00245647	0.999998
cg15634165	0.00245844	0.999998
cg11649182	0.00246222	0.999998
cg03459543	0.0024627	0.999998
cg23310290	0.00246293	0.999998
cg22775789	0.00246439	0.999998
cg22631459	0.00246538	0.999998
cg12712374	0.00247033	0.999998
cg19402268	0.00247089	0.999998
cg14836670	0.00247182	0.999998
cg23060586	0.00247318	0.999998
cg16838001	0.00247445	0.999998
cg15718838	0.00247518	0.999998
cg01028017	0.00247537	0.999998
cg21615583	0.00247687	0.999998
cg19675684	0.00247916	0.999998
cg11918743	0.00248255	0.999998
cg08830379	0.00248354	0.999998
cg16821068	0.00248703	0.999998
cg02459107	0.00249356	0.999998
cg21454407	0.00249374	0.999998
cg16517320	0.00249538	0.999998
cg19335787	0.00249556	0.999998
cg10722799	0.00249585	0.999998
cg23113318	0.00249818	0.999998
cg15831743	0.00249856	0.999998
cg14373091	0.00251022	0.999998
cg12911763	0.00251081	0.999998
cg04186174	0.00251605	0.999998
cg04267345	0.00252252	0.999998
cg02087565	0.00252911	0.999998
cg05370896	0.00253282	0.999998
cg26064487	0.00253338	0.999998
cg03952109	0.00253384	0.999998
cg09533458	0.00253457	0.999998
cg09269604	0.00253486	0.999998
cg16734451	0.00253693	0.999998
cg12017722	0.00253848	0.999998
cg11365548	0.00254065	0.999998
cg03771004	0.00254165	0.999998
cg04957146	0.00254831	0.999998
cg07302910	0.00254899	0.999998
cg05572157	0.00255018	0.999998
cg10764381	0.00255202	0.999998
cg19586352	0.00255341	0.999998
cg17024194	0.0025545	0.999998
cg13738571	0.00255586	0.999998
cg23453322	0.00255705	0.999998
cg05065603	0.00255736	0.999998
cg02886541	0.00255776	0.999998
cg07440278	0.00255791	0.999998
cg21374996	0.00256319	0.999998
cg14076496	0.0025639	0.999998
cg20264088	0.00256417	0.999998
cg09368035	0.00256654	0.999998
cg18447402	0.00256706	0.999998
cg14674574	0.00257195	0.999998
cg04062873	0.00257325	0.999998
cg04545556	0.00257706	0.999998
cg11958080	0.00257908	0.999998
cg01269718	0.00257987	0.999998
cg10443146	0.00258025	0.999998
cg21437776	0.00258037	0.999998
cg05291427	0.00258471	0.999998
cg02824295	0.00259091	0.999998
cg03891598	0.00259178	0.999998
cg00286052	0.00259457	0.999998
cg24741914	0.00259484	0.999998
cg04333804	0.00259799	0.999998
cg03103707	0.00260154	0.999998
cg10820528	0.00260237	0.999998
cg02173030	0.00260276	0.999998
cg24388039	0.00260423	0.999998
cg15981071	0.00260548	0.999998
cg24260662	0.00260686	0.999998
cg21587750	0.00260734	0.999998
cg22636150	0.00261158	0.999998
cg03048225	0.0026267	0.999998
cg13667488	0.00263333	0.999998
cg19657351	0.00263844	0.999998
cg07643503	0.00264367	0.999998
cg16229415	0.00264463	0.999998
cg09187695	0.0026456	0.999998
cg23995935	0.00264567	0.999998
cg16790416	0.00264808	0.999998
cg22491440	0.0026496	0.999998
cg25769732	0.00265025	0.999998
cg09817016	0.00265154	0.999998
cg26924967	0.00265312	0.999998
cg11005229	0.00265476	0.999998
cg00356628	0.00265672	0.999998
cg02625502	0.00266507	0.999998
cg13707945	0.00266538	0.999998
cg05343551	0.00266696	0.999998
cg03130816	0.00266809	0.999998
cg00185615	0.00267293	0.999998
cg10129485	0.00267307	0.999998
cg16540589	0.00267436	0.999998
cg02188024	0.00267573	0.999998
cg26115434	0.00267804	0.999998
cg26258078	0.00267827	0.999998
cg26246434	0.00268059	0.999998
cg16863872	0.00268073	0.999998
cg07021288	0.00268383	0.999998
cg03445474	0.00268811	0.999998
cg11334870	0.00269103	0.999998
cg23995744	0.00269315	0.999998
cg06819935	0.0027038	0.999998
cg17207600	0.00270518	0.999998
cg17191109	0.0027055	0.999998
cg00281717	0.00270589	0.999998
cg00401491	0.00271111	0.999998
cg12320936	0.00271743	0.999998
cg10956857	0.00272411	0.999998
cg09774589	0.00272563	0.999998
cg20041257	0.00273104	0.999998
cg00356897	0.00273164	0.999998
cg01341751	0.00273253	0.999998
cg18164977	0.00273437	0.999998
cg13500720	0.00274185	0.999998
cg02898855	0.00274196	0.999998
cg27229407	0.00274582	0.999998
cg09480446	0.0027463	0.999998
cg08887422	0.00274926	0.999998
cg14385280	0.00275283	0.999998
cg27665345	0.00275444	0.999998
cg04748010	0.00275777	0.999998
cg07051270	0.0027584	0.999998
cg15299654	0.00276296	0.999998
cg21403412	0.00277078	0.999998
cg20002283	0.00277298	0.999998
cg17987174	0.00277383	0.999998
cg26688435	0.00277464	0.999998
cg05307923	0.00278058	0.999998
cg13829836	0.00278164	0.999998
cg24782146	0.00278292	0.999998
cg02559280	0.002783	0.999998
cg00599043	0.00278487	0.999998
cg13272327	0.00278729	0.999998
cg19884937	0.00278789	0.999998
cg11820558	0.00279218	0.999998
cg22044028	0.00279318	0.999998
cg13147856	0.00279437	0.999998
cg12165022	0.00279654	0.999998
cg07959104	0.0027985	0.999998
cg22420505	0.00279888	0.999998
cg08441931	0.00280009	0.999998
cg19218929	0.0028003	0.999998
cg00120804	0.0028023	0.999998
cg10099103	0.00280471	0.999998
cg16762626	0.00280519	0.999998
cg03546838	0.00280609	0.999998
cg19370960	0.00280844	0.999998
cg07331152	0.00280917	0.999998
cg21795390	0.00281299	0.999998
cg03140889	0.00281386	0.999998
cg00290607	0.002821	0.999998
cg08914740	0.00282354	0.999998
cg07283582	0.00282369	0.999998
cg17372996	0.00282394	0.999998
cg20303669	0.00282723	0.999998
cg26059555	0.00283219	0.999998
cg03734392	0.00283346	0.999998
cg27230705	0.00283786	0.999998
cg12753915	0.00284154	0.999998
cg23344220	0.00284304	0.999998
cg17294461	0.00284308	0.999998
cg02401247	0.00284632	0.999998
cg05181608	0.00284692	0.999998
cg04036714	0.00284771	0.999998
cg10639029	0.00284958	0.999998
cg02390267	0.0028503	0.999998
cg17932010	0.00285071	0.999998
cg07207858	0.00285125	0.999998
cg03801454	0.00285188	0.999998
cg20990011	0.00285606	0.999998
cg05521477	0.00285745	0.999998
cg12678006	0.00285805	0.999998
cg02266725	0.00285915	0.999998
cg14979620	0.00286349	0.999998
cg02231197	0.00286677	0.999998
cg03185622	0.00286841	0.999998
cg07859548	0.00287034	0.999998
cg00960857	0.00287299	0.999998
cg02758247	0.00287301	0.999998
cg18841159	0.00287378	0.999998
cg07249684	0.00287669	0.999998
cg06866240	0.00287846	0.999998
cg10650853	0.00288923	0.999998
cg20872370	0.00289158	0.999998
cg12555086	0.00289364	0.999998
cg13689804	0.00289588	0.999998
cg15249119	0.00289677	0.999998
cg20650266	0.0028982	0.999998
cg09162056	0.0029022	0.999998
cg23643927	0.00290444	0.999998
cg02331583	0.00290843	0.999998
cg05401839	0.00291089	0.999998
cg11653000	0.00291322	0.999998
cg03134551	0.00291826	0.999998
cg12198830	0.00292	0.999998
cg07435346	0.00292104	0.999998
cg23885898	0.0029211	0.999998
cg13107428	0.00292229	0.999998
cg13319286	0.00292238	0.999998
cg10091705	0.00292263	0.999998
cg27167602	0.00292535	0.999998
cg09073799	0.0029254	0.999998
cg17879722	0.00292653	0.999998
cg05263758	0.00292669	0.999998
cg12862266	0.00292776	0.999998
cg04846648	0.00292948	0.999998
cg25310430	0.00292961	0.999998
cg14209695	0.00292972	0.999998
cg13838921	0.00293475	0.999998
cg26373068	0.00293496	0.999998
cg02234487	0.00293778	0.999998
cg11166702	0.00294265	0.999998
cg20989926	0.00294629	0.999998
cg03866306	0.00294652	0.999998
cg03392438	0.00295168	0.999998
cg17767185	0.00295393	0.999998
cg06405255	0.00295633	0.999998
cg15169940	0.00295965	0.999998
cg21967134	0.0029641	0.999998
cg04017518	0.00296516	0.999998
cg20292128	0.0029672	0.999998
cg26322248	0.00296752	0.999998
cg00273504	0.0029821	0.999998
cg03060934	0.00298974	0.999998
cg14840418	0.00299632	0.999998
cg05456654	0.00299642	0.999998
cg13201487	0.00299663	0.999998
cg12100302	0.00299704	0.999998
cg12679261	0.00300197	0.999998
cg11228832	0.00300241	0.999998
cg09869357	0.00300304	0.999998
cg15352671	0.00300313	0.999998
cg17257857	0.00300984	0.999998
cg02910037	0.00301265	0.999998
cg01273125	0.00301329	0.999998
cg26607620	0.00301376	0.999998
cg16769442	0.00301742	0.999998
cg05615019	0.0030185	0.999998
cg23254918	0.00302013	0.999998
cg05733463	0.0030202	0.999998
cg10812717	0.00302364	0.999998
cg14985658	0.00302542	0.999998
cg10177518	0.00302561	0.999998
cg15841944	0.00302755	0.999998
cg27386323	0.00302802	0.999998
cg18810479	0.00302881	0.999998
cg02774630	0.00302888	0.999998
cg07750552	0.0030302	0.999998
cg22785261	0.00303114	0.999998
cg26923190	0.00303263	0.999998
cg22458973	0.0030327	0.999998
cg09770131	0.00303452	0.999998
cg03284866	0.00303766	0.999998
cg24517042	0.00304095	0.999998
cg09879794	0.003041	0.999998
cg20312962	0.00304185	0.999998
cg11640907	0.00304487	0.999998
cg19087284	0.00304583	0.999998
cg16948509	0.00304754	0.999998
cg18041935	0.00304938	0.999998
cg27626318	0.00305734	0.999998
cg04736636	0.00306192	0.999998
cg04366801	0.00306644	0.999998
cg17183752	0.00306838	0.999998
cg05253405	0.00306918	0.999998
cg11220732	0.00306992	0.999998
cg03408556	0.00307004	0.999998
cg20354054	0.00307552	0.999998
cg24845375	0.00308086	0.999998
cg18261205	0.00308616	0.999998
cg20363171	0.00308753	0.999998
cg16406226	0.00308849	0.999998
cg02050426	0.00309571	0.999998
cg26002236	0.00310108	0.999998
cg07552288	0.00310131	0.999998
cg11715009	0.00310747	0.999998
cg23390582	0.00310805	0.999998
cg20051635	0.00310891	0.999998
cg02019774	0.00310961	0.999998
cg15703690	0.00311214	0.999998
cg06087427	0.00311404	0.999998
cg21706537	0.00311413	0.999998
cg02247267	0.00311632	0.999998
cg00883218	0.00311851	0.999998
cg21681109	0.00312069	0.999998
cg01975483	0.00312141	0.999998
cg16582138	0.00312328	0.999998
cg24341252	0.00312621	0.999998
cg19989295	0.00312644	0.999998
cg03697867	0.0031275	0.999998
cg10525574	0.00312978	0.999998
cg17766828	0.00313589	0.999998
cg14990120	0.0031415	0.999998
cg24532476	0.00314211	0.999998
cg10334948	0.00314577	0.999998
cg08195028	0.00314634	0.999998
cg21974679	0.00314668	0.999998
cg07263960	0.00314677	0.999998
cg00902429	0.00314825	0.999998
cg03370413	0.00315044	0.999998
cg14918764	0.00315091	0.999998
cg22899502	0.00315107	0.999998
cg12614949	0.0031513	0.999998
cg06115151	0.00315334	0.999998
cg18478175	0.00315397	0.999998
cg01899148	0.00315577	0.999998
cg24010859	0.00315861	0.999998
cg04717320	0.00316145	0.999998
cg03350457	0.00316774	0.999998
cg10024587	0.0031711	0.999998
cg12127324	0.00317296	0.999998
cg24765602	0.00318227	0.999998
cg14396035	0.00318259	0.999998
cg05129505	0.00318373	0.999998
cg14541800	0.00318408	0.999998
cg17599998	0.00318508	0.999998
cg19538549	0.00318547	0.999998
cg13654532	0.00318796	0.999998
cg11559250	0.00318864	0.999998
cg10509046	0.00319376	0.999998
cg06348737	0.00319386	0.999998
cg27189986	0.00319744	0.999998
cg22662788	0.00319836	0.999998
cg24622747	0.00320205	0.999998
cg24566538	0.00320512	0.999998
cg18717490	0.0032096	0.999998
cg11995363	0.00321195	0.999998
cg06433995	0.00321223	0.999998
cg27410217	0.00321298	0.999998
cg06449906	0.00321413	0.999998
cg07659576	0.00321554	0.999998
cg06581978	0.00321877	0.999998
cg16619003	0.00321998	0.999998
cg19303749	0.00322364	0.999998
cg04360496	0.00322375	0.999998
cg10568574	0.00322465	0.999998
cg12919720	0.00322574	0.999998
cg08520986	0.00322694	0.999998
cg06079067	0.00323116	0.999998
cg05345904	0.00323429	0.999998
cg21467697	0.0032347	0.999998
cg17801394	0.0032382	0.999998
cg01667892	0.00323857	0.999998
cg11903128	0.00324154	0.999998
cg05598879	0.00324177	0.999998
cg00498612	0.00324476	0.999998
cg11508532	0.00325035	0.999998
cg22953731	0.00325162	0.999998
cg11288833	0.00325689	0.999998
cg13951651	0.00325917	0.999998
cg15526246	0.00325923	0.999998
cg22879070	0.00326051	0.999998
cg17570099	0.00326178	0.999998
cg11624328	0.00326225	0.999998
cg07186939	0.00326554	0.999998
cg20578405	0.00326661	0.999998
cg18447460	0.00326864	0.999998
cg03026119	0.00326898	0.999998
cg15457287	0.00327203	0.999998
cg03372470	0.00327257	0.999998
cg20298978	0.00327428	0.999998
cg07263393	0.00327711	0.999998
cg12876808	0.00327891	0.999998
cg13806292	0.00327924	0.999998
cg11228392	0.00328357	0.999998
cg06717905	0.00328755	0.999998
cg04464139	0.00329377	0.999998
cg24346868	0.00329443	0.999998
cg08593668	0.00330407	0.999998
cg04582374	0.00330419	0.999998
cg14998732	0.00330737	0.999998
cg11013726	0.00330847	0.999998
cg12619876	0.00330887	0.999998
cg14081694	0.00330935	0.999998
cg17495873	0.00331321	0.999998
cg21281001	0.003316	0.999998
cg08634041	0.00332565	0.999998
cg16127145	0.00332653	0.999998
cg05711235	0.0033299	0.999998
cg13921196	0.00333818	0.999998
cg11214485	0.00334259	0.999998
cg16687649	0.00334366	0.999998
cg22343215	0.00334978	0.999998
cg25882721	0.00335074	0.999998
cg04524478	0.00335324	0.999998
cg07019099	0.00335596	0.999998
cg17140307	0.00335749	0.999998
cg22135952	0.0033592	0.999998
cg11672099	0.00336289	0.999998
cg23314283	0.0033665	0.999998
cg13436810	0.00336728	0.999998
cg06328061	0.00336744	0.999998
cg01882058	0.00336912	0.999998
cg19558049	0.00337327	0.999998
cg02752529	0.00337606	0.999998
cg04050941	0.00337644	0.999998
cg02000926	0.00338156	0.999998
cg21840233	0.00338253	0.999998
cg20330433	0.00338432	0.999998
cg25452841	0.00338454	0.999998
cg19684296	0.00338926	0.999998
cg12958963	0.00339715	0.999998
cg19699491	0.00339794	0.999998
cg19659215	0.0033989	0.999998
cg16000111	0.00340079	0.999998
cg18824560	0.00340177	0.999998
cg18688476	0.00340554	0.999998
cg22398068	0.00340578	0.999998
cg00505133	0.00340846	0.999998
cg12890952	0.00341086	0.999998
cg17659533	0.00341288	0.999998
cg21626253	0.00341496	0.999998
cg07518214	0.0034159	0.999998
cg26250747	0.0034166	0.999998
cg15575017	0.00341674	0.999998
cg13605674	0.00342064	0.999998
cg17152869	0.00342192	0.999998
cg15607449	0.00342328	0.999998
cg17459431	0.00342404	0.999998
cg14298842	0.00342509	0.999998
cg10460946	0.00342559	0.999998
cg05931345	0.00342723	0.999998
cg09324896	0.00343122	0.999998
cg12087956	0.00343184	0.999998
cg26127046	0.00343813	0.999998
cg09584118	0.0034414	0.999998
cg04253153	0.00344347	0.999998
cg02756198	0.00344387	0.999998
cg23431124	0.00344456	0.999998
cg14765389	0.00344731	0.999998
cg19079117	0.00344751	0.999998
cg12739948	0.0034478	0.999998
cg23660949	0.00345124	0.999998
cg22693638	0.00345187	0.999998
cg04777383	0.00345201	0.999998
cg19049502	0.00345364	0.999998
cg01729216	0.00346048	0.999998
cg01944650	0.00346065	0.999998
cg08448318	0.00346255	0.999998
cg10208595	0.00346269	0.999998
cg14088478	0.0034654	0.999998
cg03897607	0.00346672	0.999998
cg08866323	0.00346838	0.999998
cg02702086	0.00346861	0.999998
cg07507085	0.00347233	0.999998
cg07564233	0.0034744	0.999998
cg24190434	0.00347727	0.999998
cg13020664	0.00347731	0.999998
cg03873105	0.00347762	0.999998
cg09214412	0.00347898	0.999998
cg17886413	0.00348121	0.999998
cg24184634	0.00348497	0.999998
cg15856572	0.00348679	0.999998
cg11491998	0.0034873	0.999998
cg10068034	0.00348922	0.999998
cg10902693	0.00349033	0.999998
cg06658831	0.00349151	0.999998
cg02944021	0.0034944	0.999998
cg24311793	0.00350254	0.999998
cg27555092	0.00350879	0.999998
cg03209332	0.00350977	0.999998
cg14911505	0.00350994	0.999998
cg17037757	0.00351121	0.999998
cg20325060	0.00351182	0.999998
cg00819981	0.0035132	0.999998
cg07268337	0.00351479	0.999998
cg17957660	0.00351509	0.999998
cg13906573	0.00351774	0.999998
cg19093370	0.00351864	0.999998
cg13156336	0.00352064	0.999998
cg16332701	0.0035222	0.999998
cg12884077	0.00352424	0.999998
cg07530359	0.00352487	0.999998
cg19049305	0.00352521	0.999998
cg13150418	0.00352541	0.999998
cg21941657	0.00352605	0.999998
cg24825299	0.00352651	0.999998
cg24415278	0.0035341	0.999998
cg25660036	0.00353945	0.999998
cg09373148	0.00353964	0.999998
cg20053123	0.00354256	0.999998
cg21908420	0.00354289	0.999998
cg19716566	0.00354528	0.999998
cg06709952	0.00354616	0.999998
cg12604600	0.00354616	0.999998
cg06746274	0.00354883	0.999998
cg21859597	0.00355201	0.999998
cg03986989	0.00355769	0.999998
cg16679084	0.00356144	0.999998
cg01123908	0.00356456	0.999998
cg03439687	0.00356482	0.999998
cg05715050	0.00356653	0.999998
cg20467896	0.00356664	0.999998
cg19113019	0.00356728	0.999998
cg02160530	0.00356815	0.999998
cg20426747	0.00357535	0.999998
cg19911362	0.00357585	0.999998
cg00940812	0.00358089	0.999998
cg08941595	0.0035835	0.999998
cg03092783	0.0035859	0.999998
cg04353171	0.00358671	0.999998
cg22449032	0.00358984	0.999998
cg01368644	0.00359766	0.999998
cg15740507	0.00360032	0.999998
cg24751836	0.00360075	0.999998
cg16968230	0.00360394	0.999998
cg15466177	0.00360924	0.999998
cg23250191	0.00361085	0.999998
cg08847417	0.00361549	0.999998
cg01018054	0.00361551	0.999998
cg12648213	0.00362022	0.999998
cg18486258	0.00362382	0.999998
cg14488081	0.00362557	0.999998
cg09756299	0.00362682	0.999998
cg24719193	0.0036271	0.999998
cg11186432	0.00363435	0.999998
cg00961292	0.00363463	0.999998
cg04948194	0.0036382	0.999998
cg12546474	0.00363906	0.999998
cg09017718	0.00363912	0.999998
cg15869383	0.00363921	0.999998
cg13344867	0.0036412	0.999998
cg21959757	0.00364446	0.999998
cg14700820	0.00364656	0.999998
cg26422402	0.00364888	0.999998
cg13244804	0.00364892	0.999998
cg22667391	0.00364985	0.999998
cg25524053	0.00365391	0.999998
cg17710545	0.00365618	0.999998
cg25946646	0.00365656	0.999998
cg01062913	0.00365688	0.999998
cg03016446	0.00365747	0.999998
cg01125287	0.00366232	0.999998
cg22543681	0.00366448	0.999998
cg22688351	0.00366718	0.999998
cg21580538	0.00367	0.999998
cg01841415	0.00367397	0.999998
cg27574904	0.0036756	0.999998
cg04162059	0.00367794	0.999998
cg16780412	0.00367946	0.999998
cg21357024	0.00368003	0.999998
cg21028251	0.00368318	0.999998
cg24658930	0.00368659	0.999998
cg22199908	0.00368716	0.999998
cg23387692	0.00368796	0.999998
cg20983112	0.00368905	0.999998
cg10490271	0.00369005	0.999998
cg21237588	0.00369126	0.999998
cg10372770	0.00369149	0.999998
cg09802628	0.00369307	0.999998
cg20378690	0.00369925	0.999998
cg00257800	0.00370026	0.999998
cg07781938	0.00370035	0.999998
cg24742957	0.00370137	0.999998
cg18844480	0.0037017	0.999998
cg23047271	0.00370188	0.999998
cg09796029	0.0037031	0.999998
cg07019889	0.00370354	0.999998
cg02761480	0.00370637	0.999998
cg21688209	0.00370909	0.999998
cg21285062	0.00370925	0.999998
cg03696346	0.00371275	0.999998
cg08892068	0.00371277	0.999998
cg14958084	0.00371651	0.999998
cg09824347	0.00372012	0.999998
cg13082666	0.0037211	0.999998
cg05522059	0.00372204	0.999998
cg00489438	0.00372206	0.999998
cg22076143	0.00372756	0.999998
cg00639925	0.00372812	0.999998
cg05121422	0.00372911	0.999998
cg18828883	0.00373225	0.999998
cg13798558	0.00373305	0.999998
cg15717225	0.00374085	0.999998
cg09995264	0.00374346	0.999998
cg12484325	0.00374562	0.999998
cg10643519	0.00374895	0.999998
cg03335911	0.00375276	0.999998
cg05288857	0.00375745	0.999998
cg02679047	0.00376111	0.999998
cg15699942	0.0037689	0.999998
cg25670171	0.00376902	0.999998
cg24285922	0.00377897	0.999998
cg00279406	0.00378159	0.999998
cg07764022	0.00378256	0.999998
cg05303559	0.00378292	0.999998
cg27057797	0.00379057	0.999998
cg14785681	0.00379954	0.999998
cg06714647	0.00379996	0.999998
cg26772810	0.00380078	0.999998
cg21373064	0.00380244	0.999998
cg19524774	0.00380477	0.999998
cg06341391	0.0038162	0.999998
cg15004075	0.00381928	0.999998
cg23856030	0.00382194	0.999998
cg13248604	0.00382226	0.999998
cg14065224	0.00382277	0.999998
cg01616586	0.00382387	0.999998
cg18850127	0.00382429	0.999998
cg11708525	0.00382569	0.999998
cg06459104	0.00382933	0.999998
cg16995768	0.00383104	0.999998
cg25799639	0.0038319	0.999998
cg10047182	0.0038336	0.999998
cg03878722	0.00383659	0.999998
cg10742957	0.00383788	0.999998
cg16316849	0.00383827	0.999998
cg05684708	0.0038418	0.999998
cg16248786	0.00384297	0.999998
cg03974092	0.00384952	0.999998
cg14197645	0.00385109	0.999998
cg26280690	0.00385111	0.999998
cg00914073	0.00385414	0.999998
cg18431599	0.0038544	0.999998
cg07248486	0.00385444	0.999998
cg10334354	0.00385597	0.999998
cg07919906	0.0038636	0.999998
cg14204430	0.00386578	0.999998
cg04412333	0.00386689	0.999998
cg24358846	0.00386977	0.999998
cg10032734	0.00387268	0.999998
cg23788051	0.00387884	0.999998
cg23824713	0.00387951	0.999998
cg17200646	0.00388049	0.999998
cg24272697	0.00388437	0.999998
cg09052421	0.00388745	0.999998
cg09593080	0.00388788	0.999998
cg14208149	0.00388797	0.999998
cg02343197	0.00389042	0.999998
cg10388279	0.00389142	0.999998
cg19717326	0.0038968	0.999998
cg06754312	0.00390007	0.999998
cg19257464	0.00390176	0.999998
cg05496248	0.0039031	0.999998
cg26773585	0.00390444	0.999998
cg00792677	0.00390461	0.999998
cg03920374	0.00391041	0.999998
cg26929169	0.003912	0.999998
cg16464422	0.00391231	0.999998
cg12618624	0.00391458	0.999998
cg17559415	0.00391475	0.999998
cg13274775	0.00391611	0.999998
cg08605458	0.00392032	0.999998
cg24731731	0.00392173	0.999998
cg09136971	0.00392198	0.999998
cg00083359	0.00392325	0.999998
cg12875711	0.00392326	0.999998
cg25218905	0.00392385	0.999998
cg02344857	0.00392835	0.999998
cg16491148	0.00392857	0.999998
cg03699054	0.00392896	0.999998
cg25454270	0.00392925	0.999998
cg00301120	0.00393076	0.999998
cg14645593	0.0039321	0.999998
cg21567109	0.00393248	0.999998
cg07676455	0.00393385	0.999998
cg02004197	0.00393407	0.999998
cg04747867	0.0039348	0.999998
cg13248847	0.00394513	0.999998
cg14378321	0.00394588	0.999998
cg04725812	0.00394954	0.999998
cg07974307	0.00394979	0.999998
cg21051964	0.00395093	0.999998
cg07425171	0.00395152	0.999998
cg00301630	0.00395181	0.999998
cg06554645	0.00395523	0.999998
cg20963866	0.00395882	0.999998
cg03309225	0.00395979	0.999998
cg06785862	0.00396922	0.999998
cg23453238	0.0039733	0.999998
cg27375642	0.00397679	0.999998
cg08544583	0.00397707	0.999998
cg24780966	0.00397965	0.999998
cg01007209	0.00398055	0.999998
cg22169090	0.00398149	0.999998
cg17981439	0.00398245	0.999998
cg04080417	0.00398979	0.999998
cg13114166	0.00399441	0.999998
cg05228846	0.00399449	0.999998
cg00500167	0.00400063	0.999998
cg06317933	0.00400182	0.999998
cg02099222	0.00400392	0.999998
cg00530438	0.0040052	0.999998
cg20757133	0.00400678	0.999998
cg04536658	0.00400842	0.999998
cg21940038	0.00400888	0.999998
cg21895505	0.00401142	0.999998
cg27575163	0.00401836	0.999998
cg16587707	0.0040185	0.999998
cg22439814	0.00402377	0.999998
cg06748078	0.00402681	0.999998
cg06382028	0.00402685	0.999998
cg19798021	0.00402871	0.999998
cg08250880	0.0040307	0.999998
cg22248683	0.00403095	0.999998
cg09418000	0.00403516	0.999998
cg10894102	0.00403743	0.999998
cg07577111	0.00404058	0.999998
cg15612444	0.00404069	0.999998
cg27147004	0.00404244	0.999998
cg01584457	0.00404257	0.999998
cg12297652	0.00404312	0.999998
cg23269021	0.00404623	0.999998
cg18230984	0.00404642	0.999998
cg14132104	0.00404699	0.999998
cg06692211	0.00405018	0.999998
cg06919644	0.00405547	0.999998
cg25773402	0.00405691	0.999998
cg13874629	0.00405712	0.999998
cg06391839	0.00405855	0.999998
cg18283893	0.00406307	0.999998
cg08528287	0.00406582	0.999998
cg20851465	0.00406635	0.999998
cg01153872	0.00406786	0.999998
cg06252359	0.00406808	0.999998
cg19574915	0.00407042	0.999998
cg23722204	0.00407182	0.999998
cg01491910	0.00407188	0.999998
cg12096656	0.00407659	0.999998
cg00542086	0.0040782	0.999998
cg08884979	0.00408029	0.999998
cg24858613	0.00408058	0.999998
cg12356107	0.00408169	0.999998
cg15253752	0.00408377	0.999998
cg18986713	0.00408611	0.999998
cg17644870	0.00408794	0.999998
cg27023822	0.00408804	0.999998
cg21122437	0.00409205	0.999998
cg00912049	0.00409345	0.999998
cg11007340	0.00410049	0.999998
cg24289687	0.0041035	0.999998
cg07745596	0.00410865	0.999998
cg18943812	0.00410957	0.999998
cg18601601	0.00411023	0.999998
cg09914555	0.00411073	0.999998
cg09548990	0.00411656	0.999998
cg15679799	0.00411955	0.999998
cg02865230	0.00411989	0.999998
cg16333239	0.00412161	0.999998
cg25758510	0.00412244	0.999998
cg27024748	0.00413492	0.999998
cg27248333	0.00413525	0.999998
cg14559075	0.00413841	0.999998
cg17259948	0.00414092	0.999998
cg14615491	0.00414118	0.999998
cg02269038	0.00414603	0.999998
cg04009492	0.00414719	0.999998
cg11775605	0.00415229	0.999998
cg16175599	0.00415293	0.999998
cg12721600	0.00415498	0.999998
cg19315472	0.00415809	0.999998
cg18528621	0.00416182	0.999998
cg04919918	0.00416313	0.999998
cg01995067	0.00416684	0.999998
cg05654645	0.00416795	0.999998
cg17877033	0.00416816	0.999998
cg18701351	0.00416994	0.999998
cg07857040	0.00417092	0.999998
cg21460402	0.00417664	0.999998
cg01585784	0.00417721	0.999998
cg01395890	0.00418577	0.999998
cg17929492	0.00418696	0.999998
cg10390228	0.00418749	0.999998
cg24790707	0.00418863	0.999998
cg22663467	0.00418976	0.999998
cg06941527	0.00418988	0.999998
cg00845133	0.00419047	0.999998
cg05540227	0.00419106	0.999998
cg09441819	0.00419236	0.999998
cg11270644	0.00419289	0.999998
cg15061302	0.00419987	0.999998
cg22984198	0.00420196	0.999998
cg24219308	0.00420209	0.999998
cg02991753	0.00420307	0.999998
cg17876896	0.00420381	0.999998
cg21416968	0.00420418	0.999998
cg00886824	0.00420828	0.999998
cg25613227	0.00420882	0.999998
cg15264525	0.0042093	0.999998
cg14356701	0.00421154	0.999998
cg16193304	0.00421335	0.999998
cg14429861	0.00421702	0.999998
cg18162480	0.00421882	0.999998
cg25997500	0.00422095	0.999998
cg17266920	0.00422104	0.999998
cg15653143	0.00422268	0.999998
cg26098650	0.00422526	0.999998
cg02031603	0.00422897	0.999998
cg20118409	0.00422978	0.999998
cg13972423	0.00423552	0.999998
cg05939380	0.00423799	0.999998
cg26982734	0.00424044	0.999998
cg00883712	0.00424272	0.999998
cg11468148	0.00424381	0.999998
cg09943714	0.00424466	0.999998
cg23331303	0.00424887	0.999998
cg02680932	0.00425041	0.999998
cg18818563	0.00425136	0.999998
cg23013864	0.00425362	0.999998
cg12275827	0.00426093	0.999998
cg19961720	0.00426111	0.999998
cg19105459	0.00426173	0.999998
cg07158939	0.00427127	0.999998
cg12760319	0.00427268	0.999998
cg21903646	0.00427429	0.999998
cg09776113	0.00428206	0.999998
cg25825266	0.00428258	0.999998
cg13229782	0.00428541	0.999998
cg24137660	0.00428705	0.999998
cg15872103	0.00428896	0.999998
cg23730308	0.0042918	0.999998
cg24249286	0.00429447	0.999998
cg07064062	0.0042958	0.999998
cg01043957	0.00429658	0.999998
cg00782843	0.00429687	0.999998
cg08116450	0.00429789	0.999998
cg11726701	0.00430025	0.999998
cg22461187	0.00430096	0.999998
cg04053489	0.00430199	0.999998
cg06412501	0.00430432	0.999998
cg10987960	0.00430494	0.999998
cg22872549	0.00430546	0.999998
cg21055528	0.00430635	0.999998
cg19282563	0.00431029	0.999998
cg20246548	0.0043143	0.999998
cg06087457	0.00431671	0.999998
cg00469340	0.00431935	0.999998
cg25103155	0.00432026	0.999998
cg01368577	0.00432175	0.999998
cg24511283	0.00432407	0.999998
cg13673659	0.00432536	0.999998
cg08757813	0.0043277	0.999998
cg20208483	0.00432877	0.999998
cg09373825	0.00433185	0.999998
cg27057027	0.00433265	0.999998
cg06772138	0.00433609	0.999998
cg11963170	0.00433834	0.999998
cg20218110	0.00433904	0.999998
cg23188684	0.00434366	0.999998
cg05945726	0.0043444	0.999998
cg00318477	0.00434638	0.999998
cg00545229	0.00434979	0.999998
cg13024802	0.00435383	0.999998
cg12537245	0.00435419	0.999998
cg01961525	0.0043587	0.999998
cg21886543	0.00436296	0.999998
cg26526397	0.00436334	0.999998
cg00645431	0.0043695	0.999998
cg14857024	0.00437129	0.999998
cg10506615	0.0043715	0.999998
cg02286554	0.00437168	0.999998
cg20388154	0.00437499	0.999998
cg21821759	0.00438082	0.999998
cg21729798	0.00438225	0.999998
cg00323522	0.00438271	0.999998
cg25980149	0.00438283	0.999998
cg13770691	0.00438352	0.999998
cg15838142	0.00438912	0.999998
cg16301196	0.00438932	0.999998
cg11245681	0.00439098	0.999998
cg07787450	0.00439198	0.999998
cg21281379	0.00440038	0.999998
cg06943546	0.00440065	0.999998
cg24227590	0.00440114	0.999998
cg10265308	0.00440578	0.999998
cg19968790	0.00440667	0.999998
cg07699362	0.0044073	0.999998
cg09980780	0.00440873	0.999998
cg14286612	0.00441232	0.999998
cg22125773	0.00441305	0.999998
cg17186727	0.00441319	0.999998
cg13210403	0.00441434	0.999998
cg15672022	0.00441851	0.999998
cg18471126	0.00441905	0.999998
cg21078193	0.00442409	0.999998
cg15719572	0.00442468	0.999998
cg10605687	0.00442704	0.999998
cg11415705	0.00442784	0.999998
cg09777540	0.00442824	0.999998
cg05130734	0.00443342	0.999998
cg17332422	0.00443398	0.999998
cg04688397	0.00443484	0.999998
cg14312438	0.00444451	0.999998
cg17563848	0.00444539	0.999998
cg07298638	0.00444553	0.999998
cg22809826	0.00444934	0.999998
cg20685020	0.00445207	0.999998
cg25362462	0.00445335	0.999998
cg18819275	0.0044555	0.999998
cg03881351	0.00445565	0.999998
cg14820356	0.00445672	0.999998
cg05912338	0.0044613	0.999998
cg14901232	0.00446364	0.999998
cg15085024	0.00446534	0.999998
cg03591387	0.00446858	0.999998
cg25010142	0.00447396	0.999998
cg14466863	0.00447495	0.999998
cg03971681	0.00447502	0.999998
cg19749975	0.00447786	0.999998
cg04064669	0.00448177	0.999998
cg14727409	0.00448652	0.999998
cg07218570	0.00449165	0.999998
cg07204602	0.00449415	0.999998
cg14603358	0.00449796	0.999998
cg01748703	0.00450164	0.999998
cg13826055	0.00450452	0.999998
cg17141258	0.00450825	0.999998
cg22837836	0.00450924	0.999998
cg24368588	0.00451507	0.999998
cg07702439	0.00451706	0.999998
cg16629664	0.0045229	0.999998
cg03461851	0.00452322	0.999998
cg21783242	0.00452398	0.999998
cg06037365	0.00452602	0.999998
cg14784610	0.0045276	0.999998
cg16439003	0.00453078	0.999998
cg03457338	0.00453135	0.999998
cg12511160	0.00453238	0.999998
cg10674341	0.00453272	0.999998
cg13336539	0.00453312	0.999998
cg17345877	0.00453529	0.999998
cg06526856	0.00453734	0.999998
cg10406027	0.00454102	0.999998
cg04127765	0.00454464	0.999998
cg26325806	0.00454853	0.999998
cg14079333	0.00454895	0.999998
cg20696051	0.00454898	0.999998
cg05422916	0.00455015	0.999998
cg26961166	0.00455131	0.999998
cg13868111	0.00455246	0.999998
cg18880737	0.00455673	0.999998
cg16343533	0.00456256	0.999998
cg06001412	0.00456307	0.999998
cg02570115	0.00456416	0.999998
cg12745573	0.00456558	0.999998
cg03890167	0.00456806	0.999998
cg03379540	0.00457334	0.999998
cg14875375	0.00457392	0.999998
cg20242065	0.00457649	0.999998
cg26766347	0.0045767	0.999998
cg23988717	0.00457772	0.999998
cg08425050	0.004585	0.999998
cg09287650	0.00458536	0.999998
cg05442929	0.00458587	0.999998
cg13964639	0.00458864	0.999998
cg05192589	0.00459091	0.999998
cg05967673	0.00459229	0.999998
cg15859435	0.00459381	0.999998
cg10219850	0.00459613	0.999998
cg03218396	0.00459706	0.999998
cg03519031	0.00459831	0.999998
cg19669909	0.00459877	0.999998
cg04941409	0.00460126	0.999998
cg10149870	0.0046026	0.999998
cg11228388	0.00460645	0.999998
cg26370237	0.00460874	0.999998
cg21607649	0.00460988	0.999998
cg16230878	0.00461247	0.999998
cg03747016	0.0046135	0.999998
cg11924141	0.00461484	0.999998
cg21996247	0.00461542	0.999998
cg24995083	0.00461558	0.999998
cg12659513	0.00462146	0.999998
cg12098228	0.00462304	0.999998
cg20100542	0.00462662	0.999998
cg06390067	0.00462693	0.999998
cg01982835	0.00463114	0.999998
cg16120415	0.00463749	0.999998
cg03747608	0.00463771	0.999998
cg15138986	0.0046381	0.999998
cg18862975	0.00463955	0.999998
cg06361606	0.00464476	0.999998
cg02078083	0.00464686	0.999998
cg02079985	0.0046504	0.999998
cg01302436	0.00465515	0.999998
cg14955238	0.00465598	0.999998
cg12943967	0.00465975	0.999998
cg25967755	0.00466052	0.999998
[truncated: 702,239+ more rows]

## Sheet: Supplementary table 3
CpGs with p < 0.01 included in the exploratory analysis
CpG ID	P.Value	adj.P.Val	Delta_Beta		CHR	MAPINFO	Strand	Type	gene	feature	cgi	feat.cgi	UCSC_Islands_Name	SNP_ID	SNP_DISTANCE
cg03874601	3.08303e-06	0.999998	0.0723807	0.0723807	2	174505619	F	II		IGR	opensea	IGR-opensea		rs546492003;rs564730044	8;19
cg20447259	3.93133e-06	0.999998	0.00595485	0.00595485	1	155947878	F	I	ARHGEF2	1stExon	island	1stExon-island	chr1:155947678-155948490	rs552235785	47
cg21608691	5.52076e-06	0.999998	-0.0617766	0.0617766	7	158111263	F	II	PTPRN2	Body	shore	Body-shore	chr7:158109334-158109594	rs144327845;rs550151065;rs569996587	4;25;27
cg00218631	5.73016e-06	0.999998	0.0111474	0.0111474	11	17298064	F	I	NUCB2	TSS1500	island	TSS1500-island	chr11:17297779-17298694	rs536093226;rs186174;rs370538176;rs557760864	27;40;41;46
cg04283751	9.31488e-06	0.999998	-0.00496103	0.00496103	10	77162881	F	II	C10orf41	Body	island	Body-island	chr10:77155128-77169600	rs558605814;rs576883335	34;35
cg08635064	1.05837e-05	0.999998	0.082277	0.082277	7	42273390	R	II	GLI3	5'UTR	shelf	5'UTR-shelf	chr7:42276003-42277850	rs146208181;rs139124302;rs181940780	45;28;1
cg16756589	1.36599e-05	0.999998	0.0142701	0.0142701	7	28682948	F	II	CREB5	Body	opensea	Body-opensea		rs114503959	3
cg06014307	1.80956e-05	0.999998	-0.0164355	0.0164355	13	112728576	F	II		IGR	shore	IGR-shore	chr13:112726281-112728419	rs145477820;rs533890396;rs7327338	5;23;32
cg00055641	2.12244e-05	0.999998	-0.0105563	0.0105563	3	134988477	R	II		IGR	opensea	IGR-opensea		rs536481210	11
cg23490685	2.17932e-05	0.999998	0.0100736	0.0100736	1	238102086	R	II		IGR	opensea	IGR-opensea		rs540590647;rs565110716;rs2451620;rs146539845	40;12;8;1
cg22218588	2.5901e-05	0.999998	0.007562	0.007562	6	155548093	F	II	TIAM2	Body	opensea	Body-opensea
cg07295248	2.60214e-05	0.999998	0.00634442	0.00634442	9	79074560	F	II	GCNT1	5'UTR	island	5'UTR-island	chr9:79073907-79074561
cg07704699	2.8128e-05	0.999998	0.0278135	0.0278135	11	27742832	R	II	BDNF	Body	shore	Body-shore	chr11:27743472-27744564	rs542383313	43
cg19972056	3.08154e-05	0.999998	-0.00690067	0.00690067	10	115803792	F	I	ADRB1	TSS200	island	TSS200-island	chr10:115803358-115805468	rs556229079	8
cg00853091	3.24002e-05	0.999998	-0.0277538	0.0277538	8	5024128	R	II		IGR	opensea	IGR-opensea		rs182867927;rs143982633	48;1
cg00738934	3.63706e-05	0.999998	-0.0744652	0.0744652	8	78996279	F	II		IGR	opensea	IGR-opensea
cg25090254	3.92173e-05	0.999998	-0.0435116	0.0435116	12	103204969	F	II	LINC00485	Body	opensea	Body-opensea		rs186694936;rs192804085;rs11111387	2;14;47
cg08164961	4.06025e-05	0.999998	0.0216075	0.0216075	17	60218428	F	II		IGR	shore	IGR-shore	chr17:60214775-60216785	rs569530430;rs181514135;rs146873709;rs568492905;rs534281367	0;5;13;20;46
cg17809365	4.39419e-05	0.999998	0.0554504	0.0554504	15	22833172	R	II	TUBGCP5	TSS1500	shore	TSS1500-shore	chr15:22833282-22833911	rs78691101;rs555995427;rs577540257	38;36;16
cg11057877	4.69763e-05	0.999998	0.00817667	0.00817667	7	157201503	R	II	DNAJB6	Body	shore	Body-shore	chr7:157202370-157203125	rs757625;rs532662536	36;22
cg05586662	4.71847e-05	0.999998	0.0368353	0.0368353	8	100024465	F	II	VPS13B	TSS1500	shore	TSS1500-shore	chr8:100025146-100025999	rs551066636;rs570989612;rs539630300	24;25;39
cg01124132	4.92186e-05	0.999998	0.149553	0.149553	22	32599511	F	II	RFPL2	TSS200	opensea	TSS200-opensea		rs574605321;rs542369262;rs117148492	0;22;29
cg01785070	4.92753e-05	0.999998	0.00437194	0.00437194	6	1658653	F	II	GMDS	Body	opensea	Body-opensea		rs77060046	16
cg15990184	5.54425e-05	0.999998	-0.029351	0.029351	4	129644798	F	II		IGR	opensea	IGR-opensea
cg16592274	5.60393e-05	0.999998	0.0389544	0.0389544	14	100124841	F	II	HHIPL1	Body	shore	Body-shore	chr14:100125671-100126694	rs539092893	25
cg05814257	5.74967e-05	0.999998	0.00732685	0.00732685	2	37032869	R	II	VIT	Body	shelf	Body-shelf	chr2:37035698-37035918
cg21847800	6.56934e-05	0.999998	-0.0363888	0.0363888	15	51973224	R	II	SCG3	TSS1500	shore	TSS1500-shore	chr15:51973533-51973838	rs184572197;rs79026409	47;40
cg05133272	7.31725e-05	0.999998	-0.0324431	0.0324431	19	57657025	R	II	ZIM3	TSS1500	opensea	TSS1500-opensea		rs527744962	37
cg22558291	7.5307e-05	0.999998	0.0235276	0.0235276	13	25506131	F	I	LOC646405	Body	island	Body-island	chr13:25506113-25506341	rs7326661	50
cg20584157	8.41316e-05	0.999998	-0.0187575	0.0187575	3	64149428	R	II	PRICKLE2	Body	opensea	Body-opensea		rs573896742;rs187036766	39;1
cg13094313	9.50006e-05	0.999998	0.010807	0.010807	14	62278847	R	II		IGR	shore	IGR-shore	chr14:62279037-62279339	rs576374480	29
cg09602577	9.78787e-05	0.999998	-0.00137776	0.00137776	11	124669905	F	I	C11orf61	1stExon	island	1stExon-island	chr11:124669377-124670519	rs200696995	7
cg18325794	9.96114e-05	0.999998	0.00430303	0.00430303	1	32083737	R	I	HCRTR1	5'UTR	island	5'UTR-island	chr1:32083149-32084069	rs543663179	45
cg10774680	9.97602e-05	0.999998	0.0291485	0.0291485	10	118016221	F	II	GFRA1	Body	opensea	Body-opensea		rs570481113	37
cg11176151	0.000105023	0.999998	0.0221457	0.0221457	14	104596648	F	II		IGR	opensea	IGR-opensea		rs554360035	23
cg26054167	0.000108883	0.999998	0.0132792	0.0132792	20	61951347	R	II	COL20A1	Body	island	Body-island	chr20:61951346-61951549	rs533763137;rs11478836	41;22
cg00341042	0.000114284	0.999998	0.0488746	0.0488746	10	116854499	F	II	ATRNL1	Body	shore	Body-shore	chr10:116852261-116854094	rs556942349;rs575242573;rs543452578	12;39;41
cg17378617	0.000118964	0.999998	0.00426885	0.00426885	11	62572592	F	II	NXF1	Body	shore	Body-shore	chr11:62572710-62573149	rs569611190;rs538587372;rs558700363	24;29;41
cg09640693	0.000126503	0.999998	-0.0154237	0.0154237	19	36533259	R	II	LOC101927572	Body	opensea	Body-opensea		rs192234072;rs56270047	33;26
cg15675238	0.000128397	0.999998	-0.0037457	0.0037457	16	745296	F	I	FBXL16	Body	island	Body-island	chr16:743924-745943	rs561715558;rs529096481;rs550261943	19;20;32
cg20762524	0.000129462	0.999998	0.0050143	0.0050143	11	75826156	F	II	UVRAG	Body	opensea	Body-opensea		rs537334941;rs7935047;rs567450761;rs536488767;rs553210249	12;18;24;29;48
cg06812861	0.000131119	0.999998	0.0124877	0.0124877	8	41739738	F	II	ANK1	Body	opensea	Body-opensea		rs138504545;rs533485793;rs546847738;rs141542553;rs10089800;rs571598569;rs72640358;rs538323959	0;1;22;24;25;26;37;50
cg19517343	0.000137886	0.999998	-0.0156984	0.0156984	12	124379636	R	II	DNAH10	Body	opensea	Body-opensea		rs530521819;rs548932669;rs567164240;rs148655138	12;11;2;1
cg03487276	0.000139116	0.999998	0.0375482	0.0375482	16	68563106	R	II		IGR	shore	IGR-shore	chr16:68563759-68564281	rs572486435;rs116342265	13;6
cg20151113	0.000140211	0.999998	0.00970297	0.00970297	4	25292629	R	II		IGR	opensea	IGR-opensea		rs540610558	43
cg22596326	0.000140222	0.999998	-0.00668188	0.00668188	11	832778	R	I	CD151	TSS200	island	TSS200-island	chr11:829284-833558	rs531399207	39
cg19721215	0.000140919	0.999998	-0.00184594	0.00184594	19	13001564	R	II	GCDH	TSS1500	shore	TSS1500-shore	chr19:13002417-13002656	rs560272032;rs11085824	29;19
cg09685574	0.000142704	0.999998	-0.0296102	0.0296102	1	60563563	F	II		IGR	opensea	IGR-opensea		rs555626210;rs567600579;rs538217020	4;39;41
cg23440155	0.000147228	0.999998	0.0188378	0.0188378	1	47264601	R	II	CYP4B1	TSS200	opensea	TSS200-opensea		rs551981961;rs564407373;rs531805116;rs550009861	46;41;18;1
cg07890839	0.000149345	0.999998	-0.0191993	0.0191993	15	67359525	R	II	SMAD3	Body	shore	Body-shore	chr15:67357339-67359061	rs192419461	48
cg08837148	0.000156179	0.999998	0.00729442	0.00729442	1	115300787	R	II	CSDE1	TSS200	opensea	TSS200-opensea		rs566670068	43
cg08617346	0.000157187	0.999998	0.0191335	0.0191335	20	1716331	R	II		IGR	island	IGR-island	chr20:1716330-1716653	rs181565289	5
cg20869844	0.000157719	0.999998	-0.0128381	0.0128381	7	140103726	R	II	RAB19	TSS200	opensea	TSS200-opensea		rs184327164	1
cg25711368	0.000158627	0.999998	-0.0144235	0.0144235	13	103930345	R	II		IGR	opensea	IGR-opensea		rs9558031;rs115889197	44;39
cg00313750	0.000162483	0.999998	0.0410873	0.0410873	13	25746473	F	II	FAM123A	TSS1500	shore	TSS1500-shore	chr13:25743998-25746127	rs553044603;rs76020105	23;35
cg23647616	0.000166347	0.999998	-0.025658	0.025658	6	169238245	R	II		IGR	opensea	IGR-opensea
cg23924776	0.000167439	0.999998	-0.00342048	0.00342048	12	9950792	R	II		IGR	opensea	IGR-opensea
cg14295156	0.000169228	0.999998	0.024206	0.024206	11	20002174	R	II	NAV2	Body	opensea	Body-opensea
cg13533999	0.000171474	0.999998	-0.00368564	0.00368564	11	73471504	R	I	RAB6A	TSS1500	island	TSS1500-island	chr11:73471275-73472483	rs542238235;rs552725137	34;5
cg02935097	0.000177362	0.999998	0.0431685	0.0431685	1	92414782	F	II	BRDT	TSS200	island	TSS200-island	chr1:92414718-92414986	rs180677897;rs528384091;rs546821509;rs568220897	0;25;41;49
cg04735123	0.000178167	0.999998	0.00344564	0.00344564	12	111358639	R	I	MYL2	TSS1500	opensea	TSS1500-opensea		rs550345370;rs571690755;rs187098127;rs547864736;rs192426434;rs545365757;rs549333956	46;40;39;24;23;13;2
cg11526218	0.000178569	0.999998	0.024415	0.024415	1	156920040	R	II	ARHGEF11	Body	opensea	Body-opensea		rs141041457;rs529660044	50;9
cg18165248	0.000182419	0.999998	-0.00392679	0.00392679	1	161087322	F	II	PFDN2	Body	shore	Body-shore	chr1:161087722-161088112
cg17010038	0.000188971	0.999998	0.0194215	0.0194215	6	47423790	F	II		IGR	opensea	IGR-opensea		rs540378518;rs140318908	29;45
cg04056542	0.000191271	0.999998	-0.000183212	0.000183212	11	62495784	R	II	HNRNPUL2	TSS1500	shore	TSS1500-shore	chr11:62493994-62495127
cg13420803	0.000194326	0.999998	0.0400454	0.0400454	X	118699970	R	II	CXorf56	TSS1500	opensea	TSS1500-opensea
cg17576787	0.000199628	0.999998	-0.0526092	0.0526092	19	31910992	F	II		IGR	opensea	IGR-opensea		rs570702472;rs149194509;rs555770714;rs575607196;rs143055824	0;1;9;23;40
cg08116728	0.000204113	0.999998	0.0491552	0.0491552	9	19788055	F	II	SLC24A2	TSS1500	shore	TSS1500-shore	chr9:19788215-19789288	rs189447636	32
cg07759503	0.000204651	0.999998	0.0326919	0.0326919	18	48918331	R	II	LOC100287225	TSS200	opensea	TSS200-opensea		rs75657890;rs544718960;rs564965040;rs571948510;rs76683617	37;23;22;20;4
cg06617455	0.000207938	0.999998	0.00793873	0.00793873	3	14445128	R	II	SLC6A6	5'UTR	shore	5'UTR-shore	chr3:14443629-14444577	rs534743138;rs567411650	39;13
cg01440309	0.000211025	0.999998	0.0107644	0.0107644	20	13228392	F	II	ISM1	Body	opensea	Body-opensea		rs185326883;rs149843749	0;34
cg17243643	0.000212423	0.999998	0.0106881	0.0106881	12	56114269	F	II	RDH5	1stExon	shelf	1stExon-shelf	chr12:56109798-56110298	rs535886791;rs192950970	0;1
cg03812240	0.000212719	0.999998	0.00437345	0.00437345	9	125107355	R	II		IGR	shore	IGR-shore	chr9:125109007-125109644	rs563887875	1
cg02086307	0.000215124	0.999998	0.022267	0.022267	1	53390878	F	II		IGR	shelf	IGR-shelf	chr1:53392880-53393645	rs192654207	22
cg26620588	0.000217517	0.999998	-0.0222955	0.0222955	1	234573565	R	II	TARBP1	Body	opensea	Body-opensea		rs528691687;rs12096403	24;17
cg00373616	0.000218606	0.999998	-0.0350398	0.0350398	1	2434487	F	II	PLCH2	Body	shore	Body-shore	chr1:2435041-2435257	rs530879785;rs199817463;rs550691749;rs61751930	0;1;17;36
cg06496590	0.000223252	0.999998	-0.0432482	0.0432482	X	134035045	F	II	MOSPD1	5'UTR	opensea	5'UTR-opensea
cg12906381	0.000226402	0.999998	0.120304	0.120304	22	32599516	F	I	RFPL2	TSS200	opensea	TSS200-opensea		rs542369262;rs117148492	17;24
cg07709080	0.000227382	0.999998	-0.00414921	0.00414921	15	69113453	R	I	ANP32A	TSS200	island	TSS200-island	chr15:69109708-69114001	rs577477656;rs545755083	43;19
cg21360663	0.000230522	0.999998	0.00820667	0.00820667	2	42864277	R	II	MTA3	Body	opensea	Body-opensea		rs538576588;rs554655358	36;1
cg05824818	0.000231938	0.999998	-0.00747091	0.00747091	2	192584931	R	II		IGR	opensea	IGR-opensea
cg15258046	0.000232115	0.999998	0.0380448	0.0380448	17	56832551	F	II	PPM1E	TSS1500	shore	TSS1500-shore	chr17:56832961-56833986	rs4550512;rs188295247;rs78846143	11;14;16
cg06809965	0.00023504	0.999998	0.145096	0.145096	14	70070333	F	II		IGR	opensea	IGR-opensea		rs562912039;rs530781607	15;16
cg25202845	0.000238689	0.999998	-0.00621242	0.00621242	15	74753513	F	I	UBL7	TSS200	island	TSS200-island	chr15:74753413-74753979	rs562922530;rs530734282	18;35
cg15085427	0.00023872	0.999998	0.006844	0.006844	12	46176063	F	II	ARID2	Body	opensea	Body-opensea		rs546570003;rs571242870;rs538561932	1;26;44
cg24114631	0.000239615	0.999998	-0.00725624	0.00725624	10	6159917	R	II		IGR	opensea	IGR-opensea		rs181471507;rs185960780;rs115305093	41;8;2
cg12527429	0.000241954	0.999998	0.00616182	0.00616182	5	79552133	F	I	SERINC5	TSS1500	island	TSS1500-island	chr5:79551369-79552294	rs549711615;rs1126176	30;51
cg23957285	0.000245394	0.999998	0.0153532	0.0153532	19	4558740	R	I	SEMA6B	TSS1500	shore	TSS1500-shore	chr19:4558363-4558579
cg11926012	0.000248763	0.999998	0.00867261	0.00867261	5	115299828	F	II	LVRN	Body	shore	Body-shore	chr5:115297607-115298093	rs79062919	42
cg08155312	0.00025051	0.999998	0.027171	0.027171	18	77659949	F	II		IGR	island	IGR-island	chr18:77658912-77660000	rs569272864;rs146567075	23;46
cg09376800	0.000251986	0.999998	0.0507613	0.0507613	1	100243551	F	II		IGR	opensea	IGR-opensea		rs545090390	28
cg17336709	0.000252409	0.999998	0.0278539	0.0278539	10	1091206	R	II	IDI1	Body	shelf	Body-shelf	chr10:1094337-1095594	rs561043126;rs7075141	19;13
cg06192141	0.000253421	0.999998	0.0105177	0.0105177	11	3865883	F	II		IGR	shelf	IGR-shelf	chr11:3861855-3862996	rs569838148	43
cg17940908	0.000255075	0.999998	-0.0260534	0.0260534	2	127963588	F	II	CYP27C1	TSS1500	opensea	TSS1500-opensea		rs148123964	3
cg00676349	0.000255359	0.999998	0.00751721	0.00751721	2	39101937	R	II	DHX57	5'UTR	shore	5'UTR-shore	chr2:39102805-39103214	rs537337401;rs6750236;rs567156400;rs534586449	47;32;27;2
cg21861644	0.000256752	0.999998	0.00371655	0.00371655	18	13726504	F	I	C18orf19	5'UTR	island	5'UTR-island	chr18:13725979-13727370	rs552094883;rs560583042;rs527989843;rs182173479;rs567862964	8;27;31;34;50
cg05734301	0.000261223	0.999998	-0.00241109	0.00241109	9	98269721	F	I	PTCH1	TSS1500	island	TSS1500-island	chr9:98268475-98271454	rs563939104	2
cg24168488	0.000262287	0.999998	0.009278	0.009278	3	122863173	F	II	PDIA5	Body	opensea	Body-opensea
cg26380106	0.000263324	0.999998	0.0517747	0.0517747	11	29650449	F	II		IGR	opensea	IGR-opensea		rs543881787;rs149669283;rs532511515	0;1;42
cg05662252	0.000269054	0.999998	-0.015936	0.015936	X	47429259	R	II	ARAF	Body	opensea	Body-opensea
cg22036879	0.000272344	0.999998	0.0271841	0.0271841	15	40100961	F	II	GPR176	Body	opensea	Body-opensea		rs115259599	0
cg03703997	0.000273267	0.999998	0.0525792	0.0525792	7	45999082	R	II		IGR	opensea	IGR-opensea		rs561267844;rs576271085;rs543375823;rs368702703	49;22;4;2
cg02543641	0.000274024	0.999998	-0.020895	0.020895	2	13676380	F	II		IGR	opensea	IGR-opensea		rs549986203	1
cg23053977	0.000274488	0.999998	0.0154948	0.0154948	6	46434547	F	II		IGR	opensea	IGR-opensea
cg13368983	0.000275639	0.999998	-0.0413212	0.0413212	2	201995729	F	II	CFLAR	Body	opensea	Body-opensea		rs569165362;rs12620435	40;50
cg00961998	0.00028104	0.999998	0.0110008	0.0110008	6	160666576	F	II	SLC22A2	ExonBnd	opensea	ExonBnd-opensea		rs193095014	24
cg15015122	0.000282184	0.999998	0.00958873	0.00958873	7	985784	R	I	ADAP1	Body	island	Body-island	chr7:985613-985913	rs80116805	22
cg27197209	0.000288887	0.999998	-0.0142665	0.0142665	4	85499697	R	II		IGR	shelf	IGR-shelf	chr4:85503546-85504893
cg21461157	0.000293148	0.999998	0.039411	0.039411	11	45906058	R	II	MAPK8IP1	TSS1500	shore	TSS1500-shore	chr11:45907006-45907809	rs114751776;rs536817120;rs61312546;rs567100736;rs534410526	36;30;28;2;1
cg07128174	0.000293463	0.999998	-0.00253503	0.00253503	21	37507199	F	I	CBR3	TSS200	island	TSS200-island	chr21:37507198-37508259	rs45510501	5
cg02984009	0.00030772	0.999998	0.0486097	0.0486097	7	86850498	R	II	C7orf23	TSS1500	shore	TSS1500-shore	chr7:86848911-86850024	rs541707837;rs138668852;rs576323383	50;32;24
cg02469685	0.000312249	0.999998	0.0212381	0.0212381	6	170477907	F	II	LOC102724511	Body	shelf	Body-shelf	chr6:170474406-170475553	rs112064396	27
cg21932983	0.00031346	0.999998	0.00533988	0.00533988	1	6321378	F	I	GPR153	TSS1500	shore	TSS1500-shore	chr1:6320137-6320942	rs538297385	21
cg25091323	0.000322406	0.999998	0.0197759	0.0197759	13	106691473	F	II		IGR	opensea	IGR-opensea
cg17758363	0.000325309	0.999998	-0.0576656	0.0576656	20	13199787	F	II		IGR	shore	IGR-shore	chr20:13200670-13202616	rs527499675;rs184140601	1;45
cg16437211	0.000327597	0.999998	0.0176422	0.0176422	8	142844692	R	I		IGR	shelf	IGR-shelf	chr8:142841912-142842157	rs552247260;rs570819205;rs538832966;rs547248502	45;23;15;7
cg25679471	0.000329982	0.999998	-0.00306006	0.00306006	18	658176	R	I	TYMS	Body	island	Body-island	chr18:657401-658745	rs182344736;rs28602966	31;8
cg18800386	0.00033165	0.999998	0.0516233	0.0516233	16	31361621	F	II		IGR	opensea	IGR-opensea		rs113294110;rs142582461;rs190232748;rs4459557	0;1;5;22
cg18437193	0.000333415	0.999998	0.0128813	0.0128813	8	1497307	F	I	DLGAP2	Body	island	Body-island	chr8:1496731-1497884	rs566095806;rs535337250;rs370190609	5;14;44
cg17030628	0.000335669	0.999998	0.0116005	0.0116005	1	207039008	F	II	IL20	TSS200	opensea	TSS200-opensea		rs534904555	32
cg09837797	0.000335678	0.999998	0.0224244	0.0224244	20	49962224	F	II		IGR	opensea	IGR-opensea		rs116250037	45
cg12550726	0.000341173	0.999998	-0.0191383	0.0191383	4	186425721	F	II	PDLIM3	Body	opensea	Body-opensea		rs141129783;rs539118406	9;13
cg14389847	0.000341197	0.999998	0.00324079	0.00324079	19	38864416	F	II	PSMD8	TSS1500	shore	TSS1500-shore	chr19:38865263-38865733	rs78530754	14
cg17827536	0.000342578	0.999998	-0.00311545	0.00311545	4	76649539	R	II	USO1	TSS200	island	TSS200-island	chr4:76649538-76650457
cg22368007	0.000349351	0.999998	0.0050877	0.0050877	1	184356295	R	I	C1orf21	1stExon	island	1stExon-island	chr1:184355415-184356811	rs537556665;rs555891377	38;21
cg07883117	0.000352654	0.999998	0.0569115	0.0569115	7	101005846	F	II	EMID2	TSS1500	shore	TSS1500-shore	chr7:101005899-101007443	rs575811585	17
cg24101638	0.000352977	0.999998	0.00297248	0.00297248	19	35982442	R	II	KRTDAP	TSS1500	opensea	TSS1500-opensea		rs188327805	38
cg23424125	0.000354675	0.999998	0.0259608	0.0259608	8	1494546	R	II	DLGAP2	5'UTR	shore	5'UTR-shore	chr8:1495105-1495333	rs577532193;rs75479443	35;24
cg00172906	0.000358214	0.999998	-0.0019037	0.0019037	9	92485670	R	II		IGR	opensea	IGR-opensea		rs139425958	16
cg17428140	0.000361831	0.999998	0.0538048	0.0538048	4	21478666	R	II	KCNIP4	Body	opensea	Body-opensea		rs555564944;rs573752739;rs541357940;rs17464793;rs59905060	48;34;27;10;1
cg01409571	0.0003704	0.999998	-0.0460618	0.0460618	12	119458564	F	II	SRRM4	Body	opensea	Body-opensea
cg16726261	0.000376043	0.999998	0.00985309	0.00985309	16	10364408	F	II		IGR	opensea	IGR-opensea		rs555334633;rs575090674;rs534102558	11;27;40
cg00858439	0.000381721	0.999998	0.0334395	0.0334395	9	118501780	F	II		IGR	opensea	IGR-opensea
cg00451413	0.000383795	0.999998	-0.00580255	0.00580255	3	141654247	R	II		IGR	opensea	IGR-opensea		rs10935445;rs540317292;rs565360779	49;24;21
cg09108795	0.000388357	0.999998	0.0218798	0.0218798	5	107025010	F	II		IGR	opensea	IGR-opensea		rs112355833;rs375607825	19;31
cg09537256	0.000388795	0.999998	0.00473448	0.00473448	5	76380263	R	II	ZBED3	5'UTR	shelf	5'UTR-shelf	chr5:76382727-76383167
cg09046664	0.000389139	0.999998	0.0358343	0.0358343	1	21501349	F	II	EIF4G3	TSS200	shore	TSS200-shore	chr1:21503115-21503836	rs542620702;rs371452086	11;16
cg01904243	0.000391407	0.999998	-0.030657	0.030657	14	74251254	F	II	C14orf43	5'UTR	shelf	5'UTR-shelf	chr14:74253387-74254188	rs549695946;rs116129293;rs146900295;rs549370383	1;29;46;47
cg04464219	0.000395558	0.999998	-0.0162932	0.0162932	8	98657199	F	II	MTDH	Body	island	Body-island	chr8:98656153-98657230	rs559569486	5
cg00151768	0.00039759	0.999998	-0.0113049	0.0113049	18	77157760	R	II	NFATC1	Body	island	Body-island	chr18:77153292-77160759	rs77001416	11
cg25123452	0.000400038	0.999998	0.0045617	0.0045617	2	241073745	F	II	MYEOV2	Body	shore	Body-shore	chr2:241075403-241075916	rs371841147;rs556743220;rs575836929;rs546078850	7;25;26;44
cg19956494	0.000415221	0.999998	-0.00450909	0.00450909	5	141245946	F	I	PCDH1	TSS200	opensea	TSS200-opensea		rs561637189;rs192576623;rs550157908;rs570142606;rs539333376;rs369474246	0;6;10;12;20;41
cg00841408	0.00041555	0.999998	-0.0289116	0.0289116	3	9811940	R	I	CAMK1	TSS1500	shore	TSS1500-shore	chr3:9811466-9811736	rs370168908	22
cg01116161	0.000417007	0.999998	-0.030575	0.030575	5	28810402	F	II		IGR	island	IGR-island	chr5:28809400-28810520	rs563953362;rs528338838	2;41
cg26296455	0.000419394	0.999998	0.0306079	0.0306079	1	95198014	R	II	LINC01057	Body	opensea	Body-opensea		rs533596679;rs553717022;rs182881437	45;30;20
cg03591798	0.000420199	0.999998	-0.00615533	0.00615533	2	73404524	R	II		IGR	island	IGR-island	chr2:73402638-73404802	rs10195007	47
cg05276302	0.000422125	0.999998	0.010947	0.010947	2	131010871	R	II		IGR	shore	IGR-shore	chr2:131009569-131010185	rs560722541	17
cg08317834	0.000422583	0.999998	0.00440133	0.00440133	8	26148868	R	I	PPP2R2A	TSS200	island	TSS200-island	chr8:26148757-26149453	rs565969969;rs144878474	30;16
cg26346441	0.000424822	0.999998	0.00563133	0.00563133	14	74752123	R	II	ABCD4	Body	opensea	Body-opensea		rs10141723;rs545575139;rs530672378	17;2;1
cg25669164	0.000425081	0.999998	0.00821812	0.00821812	14	54955971	R	II	GMFB	TSS1500	shore	TSS1500-shore	chr14:54955388-54955831	rs564093504	38
cg18893904	0.000425686	0.999998	0.00312952	0.00312952	6	134767880	R	II	LOC101928231	Body	opensea	Body-opensea		rs149066633	1
cg11403823	0.000426765	0.999998	-0.0410032	0.0410032	7	66856314	R	I		IGR	opensea	IGR-opensea		rs80104064;rs534352689	29;1
cg12462991	0.000430732	0.999998	-0.00359236	0.00359236	8	71581455	R	I	XKR9	TSS200	island	TSS200-island	chr8:71581050-71581650
cg16547529	0.000431552	0.999998	0.0310297	0.0310297	11	75140681	F	II	KLHL35	Body	shore	Body-shore	chr11:75140737-75141849	rs572847619;rs187667874	21;39
cg26863380	0.000432365	0.999998	0.0081723	0.0081723	20	3019146	F	II	PTPRA	3'UTR	opensea	3'UTR-opensea		rs566559313	19
cg08903389	0.000433192	0.999998	0.0198838	0.0198838	7	69104289	F	II	AUTS2	Body	opensea	Body-opensea
cg26988465	0.000433319	0.999998	-0.00443539	0.00443539	12	3150261	R	II		IGR	opensea	IGR-opensea		rs557173387;rs141152939;rs539274327	40;34;20
cg03919453	0.000434117	0.999998	-0.00745533	0.00745533	7	150820344	F	I	AGAP3	3'UTR	island	3'UTR-island	chr7:150819919-150820764
cg13150171	0.000439464	0.999998	-0.0160491	0.0160491	1	41326892	R	I	CITED4	3'UTR	shore	3'UTR-shore	chr1:41326949-41328285	rs116153784;rs549290196;rs12044255	27;23;8
cg09441501	0.000446685	0.999998	-0.0023997	0.0023997	11	798350	F	I		IGR	island	IGR-island	chr11:797640-798544
cg08487215	0.000447044	0.999998	-0.0115942	0.0115942	5	83018422	R	II		IGR	shore	IGR-shore	chr5:83017894-83018358	rs149581638;rs191431496	40;37
cg16707215	0.000449393	0.999998	0.0508402	0.0508402	15	22833213	F	II	TUBGCP5	TSS200	shore	TSS200-shore	chr15:22833282-22833911	rs564359498;rs573266694	19;26
cg11759022	0.000450426	0.999998	0.0093183	0.0093183	19	50981340	R	II	EMC10	Body	shore	Body-shore	chr19:50979429-50980208	rs185494047;rs565214069;rs190462701;rs193037089	51;42;5;1
cg19084479	0.000450904	0.999998	-0.0336878	0.0336878	7	44163941	F	I	POLD2	TSS1500	shore	TSS1500-shore	chr7:44162850-44163720	rs188711590	39
cg18167759	0.000455258	0.999998	0.0170142	0.0170142	12	2017746	F	I	CACNA2D4	Body	island	Body-island	chr12:2017133-2018161
cg27620052	0.000458605	0.999998	-0.0399169	0.0399169	5	172437702	R	II	ATP6V0E1	Body	opensea	Body-opensea		rs559552729	48
cg17390675	0.000471521	0.999998	0.0376526	0.0376526	7	64836845	R	II		IGR	shelf	IGR-shelf	chr7:64838984-64839213	rs538693332;rs55798222;rs185802804	51;17;1
cg04494873	0.000472691	0.999998	-0.0202515	0.0202515	5	72677287	R	II		IGR	island	IGR-island	chr5:72676120-72678421	rs62363229;rs192695498	47;38
cg03645865	0.000474094	0.999998	0.0126997	0.0126997	7	31518787	R	II		IGR	opensea	IGR-opensea		rs376691464	2
cg10805956	0.000476278	0.999998	0.0240351	0.0240351	1	156697624	F	II	ISG20L2	1stExon	shore	1stExon-shore	chr1:156698111-156698916	rs571746121	9
cg03872584	0.000478895	0.999998	0.0464113	0.0464113	17	71895558	R	II		IGR	shelf	IGR-shelf	chr17:71897970-71898420	rs55695346;rs373829173	23;2
cg10964887	0.000479375	0.999998	0.00970388	0.00970388	6	84937691	R	I	KIAA1009	TSS1500	island	TSS1500-island	chr6:84937116-84937728	rs534374937;rs553032635;rs114568742	20;11;5
cg23070780	0.000479457	0.999998	0.00379903	0.00379903	13	111884932	F	II	ARHGEF7	Body	opensea	Body-opensea		rs116756791;rs1555755	0;20
cg11147779	0.000487059	0.999998	0.0197958	0.0197958	11	94386064	R	II		IGR	opensea	IGR-opensea		rs513811;rs7114222;rs529504360	45;39;2
cg27586089	0.000488826	0.999998	0.00790861	0.00790861	1	15649292	F	II	FHAD1	Body	opensea	Body-opensea		rs561922540;rs190804792	13;46
cg17869960	0.000490074	0.999998	0.0179422	0.0179422	6	12718530	F	II	PHACTR1	5'UTR	opensea	5'UTR-opensea		rs114991863;rs557638798	38;39
cg11153969	0.000490878	0.999998	0.00452224	0.00452224	1	207277031	F	II	C4BPA	TSS1500	opensea	TSS1500-opensea		rs116000039;rs114597785;rs184971119	0;29;38
cg18575221	0.000490997	0.999998	-0.0305622	0.0305622	14	70037728	R	II	C14orf162	Body	shore	Body-shore	chr14:70038108-70040302	rs188065373	47
cg14699069	0.0004931	0.999998	0.0339391	0.0339391	20	5715517	F	II		IGR	opensea	IGR-opensea		rs536318594;rs554385746	24;31
cg24094374	0.000493102	0.999998	-0.00311588	0.00311588	14	81685932	R	I	GTF2A1	5'UTR	shore	5'UTR-shore	chr14:81686385-81687885	rs564087149;rs564416585;rs528280003;rs546526045;rs568197041	35;32;23;10;9
cg02379116	0.000507558	0.999998	0.00567479	0.00567479	6	170067917	F	II	WDR27	Body	island	Body-island	chr6:170067846-170068179	rs188172217;rs147268242	23;28
cg09599986	0.000508106	0.999998	0.0324909	0.0324909	20	60352417	R	II	CDH4	Body	shelf	Body-shelf	chr20:60348098-60348428	rs145129217;rs573489776;rs187337357	16;2;1
cg09093409	0.000508386	0.999998	0.00430042	0.00430042	11	67113285	R	II	LOC100130987	Body	opensea	Body-opensea		rs529280658	9
cg12021535	0.000510359	0.999998	-0.0339387	0.0339387	X	137472688	F	II		IGR	opensea	IGR-opensea
cg18867923	0.00051332	0.999998	-0.0153955	0.0153955	22	19755334	F	II	TBX1	Body	shore	Body-shore	chr22:19753312-19755013	rs563809805;rs147791244;rs530650750;rs41299356;rs561498006	1;4;9;19;45
cg03692592	0.000514399	0.999998	0.00465109	0.00465109	11	115393412	R	II		IGR	opensea	IGR-opensea		rs534099605;rs553054097;rs573232313	44;43;33
cg14624329	0.000517381	0.999998	0.0396214	0.0396214	9	122295765	F	II		IGR	opensea	IGR-opensea		rs189122192;rs569597972;rs533691279;rs111439600	0;32;36;40
cg27086791	0.000518264	0.999998	-0.0253705	0.0253705	5	97071028	F	II		IGR	opensea	IGR-opensea		rs534754604;rs552990456;rs185522541	0;15;16
cg15532312	0.000522713	0.999998	0.0100605	0.0100605	20	34018983	R	II		IGR	shelf	IGR-shelf	chr20:34022007-34022502	rs545119878;rs560241203;rs572583562	48;2;1
cg27364375	0.000538156	0.999998	0.00285533	0.00285533	9	97905887	R	II	FANCC	Body	opensea	Body-opensea		rs554985765;rs113810756;rs150391329	40;11;1
cg21707607	0.00053978	0.999998	0.0294212	0.0294212	7	2155478	F	I	MAD1L1	Body	shore	Body-shore	chr7:2154677-2155252
cg13664345	0.00054048	0.999998	0.00501315	0.00501315	9	4793178	F	I	RCL1	1stExon	island	1stExon-island	chr9:4792556-4793553	rs144839975	0
cg10911844	0.00054212	0.999998	0.00827448	0.00827448	4	1230262	F	II	CTBP1	Body	shore	Body-shore	chr4:1231813-1232229	rs374541644;rs545292716;rs563769422	11;19;36
cg22132509	0.000543571	0.999998	-0.037719	0.037719	3	160475102	F	II	PPM1L	Body	shore	Body-shore	chr3:160472310-160474487
cg12833478	0.000548063	0.999998	0.0136709	0.0136709	17	56269352	F	II	EPX	TSS1500	opensea	TSS1500-opensea		rs140476415	0
cg15364645	0.000550744	0.999998	0.0167443	0.0167443	2	170117074	F	II	LRP2	Body	opensea	Body-opensea		rs62172657	24
cg06188367	0.000553402	0.999998	0.0766714	0.0766714	10	45359611	F	I		IGR	shore	IGR-shore	chr10:45360174-45360526
cg07835809	0.00055404	0.999998	-0.00261079	0.00261079	10	85899104	F	II	GHITM	TSS200	island	TSS200-island	chr10:85899058-85899640	rs550191781	9
cg08156039	0.000554988	0.999998	0.0350799	0.0350799	1	247670246	F	II	GCSAML	TSS200	opensea	TSS200-opensea		rs536923703	1
cg07323711	0.000556242	0.999998	-0.00613121	0.00613121	12	76942364	F	II	OSBPL8	5'UTR	opensea	5'UTR-opensea		rs188097632;rs534201501;rs147108750	0;1;49
cg20414262	0.000556479	0.999998	-0.00841103	0.00841103	12	53887329	F	II	MAP3K12	5'UTR	shore	5'UTR-shore	chr12:53886562-53887101
cg13155934	0.000557436	0.999998	0.00291624	0.00291624	15	85483956	R	II	SLC28A1	Body	opensea	Body-opensea		rs182751005;rs4247410;rs76698204	38;35;2
cg09670938	0.000558005	0.999998	-0.01532	0.01532	3	24145409	R	II	LOC152024	TSS1500	opensea	TSS1500-opensea		rs568875540;rs187674330;rs557285111	13;2;1
cg16340422	0.000562327	0.999998	0.0465272	0.0465272	17	17110120	F	I	PLD6	TSS1500	island	TSS1500-island	chr17:17109893-17110296	rs536395434	9
cg01278470	0.000566546	0.999998	0.0215039	0.0215039	2	27259221	R	II	TMEM214	Body	shelf	Body-shelf	chr2:27255600-27256121	rs145256560;rs537335300;rs11897800;rs190247836	46;29;9;1
cg21516500	0.000569125	0.999998	0.0253365	0.0253365	17	72186848	F	II		IGR	opensea	IGR-opensea		rs543357502	23
cg01306510	0.000569127	0.999998	-0.00191479	0.00191479	6	36646540	R	II	CDKN1A	5'UTR	island	5'UTR-island	chr6:36646244-36648465	rs530206556;rs4647891;rs376404028	42;35;11
cg04525666	0.000570034	0.999998	0.0103911	0.0103911	20	11550070	F	II		IGR	opensea	IGR-opensea		rs531479801;rs551176479;rs571451857;rs527469646	1;4;16;41
cg08271909	0.000571134	0.999998	0.00472648	0.00472648	4	155661691	R	II		IGR	island	IGR-island	chr4:155661678-155661984	rs546816360;rs571793093;rs538829966;rs557546729	17;12;11;2
cg23942803	0.000574773	0.999998	0.0149347	0.0149347	16	30994322	R	II	SETD1A	Body	shelf	Body-shelf	chr16:30991828-30992129	rs531804727;rs550386332;rs562224870	40;28;1
cg20323303	0.000576204	0.999998	0.00970139	0.00970139	6	135265453	R	II	ALDH8A1	Body	opensea	Body-opensea		rs142198470;rs114266056;rs9494125	47;35;4
cg07093544	0.000578805	0.999998	0.00617194	0.00617194	12	1016701	R	II	WNK1	Body	opensea	Body-opensea		rs138248606;rs561674862	35;29
cg18296973	0.000580674	0.999998	0.0200819	0.0200819	6	107934380	R	II	SOBP	Body	opensea	Body-opensea		rs115062977	1
cg21203218	0.000583114	0.999998	0.0273156	0.0273156	18	37028809	R	II	LINC00669	Body	opensea	Body-opensea		rs145440138	2
cg01971001	0.000583692	0.999998	0.0442592	0.0442592	5	946337	F	II		IGR	opensea	IGR-opensea		rs182083549	21
cg24739673	0.000584631	0.999998	0.00393752	0.00393752	1	179312062	R	II	SOAT1	ExonBnd	opensea	ExonBnd-opensea		rs149997059	1
cg14192037	0.000584665	0.999998	0.0285144	0.0285144	13	113803273	F	II	F10	Body	island	Body-island	chr13:113803217-113803479	rs146421172;rs200483692;rs140955427;rs374841626;rs536969626;rs144679674	0;9;12;20;35;38
cg19661030	0.000586564	0.999998	0.0123193	0.0123193	4	8429229	F	I	ACOX3	5'UTR	shore	5'UTR-shore	chr4:8429929-8430441	rs527850153;rs182992608;rs1815073	0;14;38
cg11945895	0.000603544	0.999998	0.0607025	0.0607025	13	95253670	F	II	GPR180	TSS1500	shore	TSS1500-shore	chr13:95253814-95254569	rs562284092;rs554810570	15;30
cg21715655	0.000605266	0.999998	0.00499394	0.00499394	1	223816422	F	II	CAPN8	Body	opensea	Body-opensea		rs562646635;rs578012122;rs79844993;rs183269164	8;18;32;33
cg24208139	0.000605298	0.999998	0.00852588	0.00852588	19	960770	R	II	ARID3A	Body	opensea	Body-opensea		rs576550897;rs543966650	35;2
cg11806442	0.000608708	0.999998	-0.00316376	0.00316376	2	55509253	F	I	PRDXDD1P	TSS1500	island	TSS1500-island	chr2:55509233-55509720
cg09770475	0.000612176	0.999998	-0.00917315	0.00917315	17	4812443	R	II		IGR	opensea	IGR-opensea		rs16954243	42
cg26289571	0.000612653	0.999998	0.00339255	0.00339255	2	54557203	F	II	C2orf73	TSS1500	shore	TSS1500-shore	chr2:54557630-54558039	rs532647411	19
cg27230529	0.00061636	0.999998	-0.0178268	0.0178268	6	41999053	F	II	CCND3	5'UTR	opensea	5'UTR-opensea		rs555750783;rs575718638	1;40
cg00822361	0.000617402	0.999998	-0.030577	0.030577	3	156271246	R	II	SSR3	Body	shore	Body-shore	chr3:156272636-156273099	rs150901539	11
cg15169595	0.000619036	0.999998	0.00546055	0.00546055	5	126633873	R	II	MEGF10	5'UTR	opensea	5'UTR-opensea		rs2585197;rs181756479	48;2
cg17496083	0.000620416	0.999998	-0.0419379	0.0419379	11	7716426	R	II	OVCH2	ExonBnd	opensea	ExonBnd-opensea		rs200201118;rs117264632	2;1
cg25902889	0.000625786	0.999998	0.0300476	0.0300476	19	4305090	F	I	FSD1	Body	island	Body-island	chr19:4304542-4305122
cg05843841	0.000625909	0.999998	-0.00368806	0.00368806	11	76381791	F	I	LRRC32	TSS1500	island	TSS1500-island	chr11:76381449-76382295	rs547910833;rs117051189	1;23
cg24686358	0.000632843	0.999998	0.0118264	0.0118264	1	40782785	F	II	COL9A2	Body	island	Body-island	chr1:40782220-40783145
cg23361009	0.000633587	0.999998	0.00817	0.00817	12	38547397	R	I		IGR	opensea	IGR-opensea		rs568608430	36
cg16581905	0.000636622	0.999998	0.0107725	0.0107725	5	137681158	F	I	FAM53C	Body	island	Body-island	chr5:137681061-137681274	rs535078590;rs112619058;rs192405102;rs574773731	1;42;46;49
cg18337324	0.000637389	0.999998	-0.0100218	0.0100218	4	75858510	F	II	PARM1	1stExon	island	1stExon-island	chr4:75858300-75859931	rs75120017;rs374904509;rs533716235	8;11;20
cg01909140	0.000643444	0.999998	0.00427703	0.00427703	9	97704571	R	II	C9orf3	Body	opensea	Body-opensea
cg07046369	0.000643537	0.999998	0.0382948	0.0382948	10	102586254	F	II	PAX2	Body	island	Body-island	chr10:102586125-102588109	rs534549962	1
cg00405713	0.000649345	0.999998	0.0336561	0.0336561	2	172886349	F	II	METAP1D	Body	opensea	Body-opensea		rs138831237	3
cg01771651	0.00064944	0.999998	0.0272556	0.0272556	6	33162444	R	II	RXRB	3'UTR	shore	3'UTR-shore	chr6:33160945-33161337	rs377652976	32
cg13862258	0.000649518	0.999998	0.0273081	0.0273081	1	3711826	F	II	LRRC47	Body	shore	Body-shore	chr1:3712398-3713234	rs542100245	48
cg13554708	0.000650163	0.999998	0.00495836	0.00495836	15	75871745	F	I	PTPN9	TSS200	island	TSS200-island	chr15:75870802-75871814	rs566011510;rs536766235	33;47
cg23818734	0.000655641	0.999998	0.00661	0.00661	10	62672721	F	II	RHOBTB1	5'UTR	opensea	5'UTR-opensea		rs529495422;rs111654051;rs557063033	0;45;49
cg03571548	0.000658307	0.999998	0.00778642	0.00778642	19	44079876	F	I	XRCC1	TSS200	island	TSS200-island	chr19:44079582-44079905	rs369141567	16
cg19275526	0.000666515	0.999998	0.0295881	0.0295881	1	91122659	F	II		IGR	opensea	IGR-opensea		rs572655192	46
cg24817003	0.0006691	0.999998	0.000859636	0.000859636	3	9406960	F	II	THUMPD3	Body	shelf	Body-shelf	chr3:9404683-9404938	rs528118558;rs546187102;rs140627739	1;7;29
cg19605701	0.000670585	0.999998	0.00550121	0.00550121	19	34003047	F	II	PEPD	Body	opensea	Body-opensea		rs548453784	1
cg05941116	0.00067275	0.999998	0.0644497	0.0644497	9	1201083	R	II		IGR	opensea	IGR-opensea		rs116873201;rs568904185	29;21
cg06004734	0.000672761	0.999998	0.00459958	0.00459958	2	29009753	F	II	PPP1CB	Body	opensea	Body-opensea		rs77057793	47
cg14753432	0.000673582	0.999998	-0.0147579	0.0147579	11	44324833	R	II	ALX4	Body	shore	Body-shore	chr11:44324875-44325087
cg03301945	0.000674957	0.999998	-0.00207	0.00207	19	10764555	R	I	ILF3	TSS1500	island	TSS1500-island	chr19:10764244-10765807
cg20506843	0.000684107	0.999998	-0.0390312	0.0390312	11	91950460	R	II		IGR	opensea	IGR-opensea		rs546190331;rs553068567	45;1
cg04078195	0.000686277	0.999998	0.00694042	0.00694042	22	20641735	R	II		IGR	shore	IGR-shore	chr22:20639716-20640981	rs373747766	2
cg09582042	0.000690276	0.999998	0.0577981	0.0577981	13	95253676	F	II	GPR180	TSS1500	shore	TSS1500-shore	chr13:95253814-95254569	rs562284092;rs554810570	9;24
cg15646610	0.000692889	0.999998	0.00420897	0.00420897	1	165797892	R	II	UCK2	Body	shore	Body-shore	chr1:165796653-165797683	rs74836144;rs184354090;rs534928001	38;27;1
cg24012034	0.000696311	0.999998	0.00480521	0.00480521	12	22778485	F	II	ETNK1	1stExon	shore	1stExon-shore	chr12:22777988-22778301	rs114417438;rs145079828	23;50
cg07703401	0.000699133	0.999998	0.00752388	0.00752388	16	230341	R	I	HBQ1	1stExon	island	1stExon-island	chr16:230301-231761	rs6600165;rs3901187;rs372406278	27;26;7
cg11974632	0.000702551	0.999998	0.0505661	0.0505661	12	127839750	F	II		IGR	opensea	IGR-opensea		rs148876967;rs10773391	11;29
cg13683848	0.000703124	0.999998	0.0135167	0.0135167	3	40960648	F	II		IGR	opensea	IGR-opensea		rs1108670	49
cg24798398	0.000703586	0.999998	0.01908	0.01908	2	176937524	R	I		IGR	shore	IGR-shore	chr2:176936246-176936809
cg02266315	0.000703767	0.999998	0.0741492	0.0741492	19	5396750	R	II		IGR	opensea	IGR-opensea		rs149028588	36
cg13169967	0.000705763	0.999998	0.061063	0.061063	11	62573612	R	II	NXF1	TSS1500	shore	TSS1500-shore	chr11:62572710-62573149
cg24562268	0.000706859	0.999998	0.00373952	0.00373952	11	67374388	F	I	NDUFV1	1stExon	island	1stExon-island	chr11:67374150-67374726	rs373383800;rs549025720;rs73490568;rs534460315	14;20;22;37
cg22315933	0.00071076	0.999998	-0.0424772	0.0424772	10	130259961	R	II		IGR	opensea	IGR-opensea		rs542924315	32
cg02137395	0.000716546	0.999998	0.00896624	0.00896624	3	112178816	R	II		IGR	opensea	IGR-opensea
cg10095795	0.000718859	0.999998	0.00412164	0.00412164	6	144095294	F	II	PHACTR2	Body	opensea	Body-opensea
cg01968793	0.000720641	0.999998	0.0385509	0.0385509	10	101088930	R	II	CNNM1	5'UTR	shore	5'UTR-shore	chr10:101089010-101090655	rs141405883;rs553124505;rs61171622;rs56754364	42;33;2;2
cg04451622	0.000723966	0.999998	0.0161165	0.0161165	19	6466672	F	II	CRB3	Body	shore	Body-shore	chr19:6463991-6464780	rs150164320	13
cg00513022	0.000732566	0.999998	-0.00558879	0.00558879	7	123429328	F	II		IGR	opensea	IGR-opensea		rs546654984	21
cg16240137	0.000732804	0.999998	0.00280594	0.00280594	5	171615938	F	II	STK10	TSS1500	island	TSS1500-island	chr5:171614430-171615939	rs537044163;rs34471411	13;44
cg04663932	0.000736081	0.999998	-0.00286509	0.00286509	7	73508618	F	II	LIMK1	Body	opensea	Body-opensea		rs572084839	3
cg11837293	0.000743948	0.999998	0.0466613	0.0466613	20	52356911	R	I		IGR	opensea	IGR-opensea		rs75365898;rs547045500;rs150586396	38;15;8
cg17220161	0.000746405	0.999998	-0.0151218	0.0151218	1	203242601	R	II		IGR	island	IGR-island	chr1:203242519-203242818	rs555562416;rs182464219;rs549443182	38;20;10
cg25834275	0.000752429	0.999998	0.00715691	0.00715691	19	3359809	F	I	NFIC	Body	island	Body-island	chr19:3358495-3361248	rs536570649;rs555398380	0;37
cg10676125	0.000754082	0.999998	0.0110888	0.0110888	19	31040141	F	II	ZNF536	Body	opensea	Body-opensea		rs145725453;rs201688634;rs138308449	1;36;37
cg03605164	0.000754622	0.999998	-0.0174167	0.0174167	4	44447076	R	II	KCTD8	Body	shelf	Body-shelf	chr4:44449386-44451133	rs116043620;rs527776217	20;5
cg13205617	0.000754933	0.999998	-0.0144833	0.0144833	2	2177531	F	II	MYT1L	5'UTR	opensea	5'UTR-opensea		rs189094715;rs78887583	6;50
cg00351735	0.000756023	0.999998	0.0184849	0.0184849	12	99292673	R	II	ANKS1B	Body	shelf	Body-shelf	chr12:99288222-99289374	rs574758639	2
cg22157494	0.000756915	0.999998	0.0551319	0.0551319	1	3774827	F	II	KIAA0562	TSS1500	shore	TSS1500-shore	chr1:3775077-3775369
cg14953672	0.000758938	0.999998	-0.00892461	0.00892461	17	42060974	R	II	PYY	5'UTR	shore	5'UTR-shore	chr17:42061046-42061643	rs112946248	14
cg02449136	0.00076058	0.999998	-0.0555053	0.0555053	X	47656279	R	II		IGR	opensea	IGR-opensea
cg21736186	0.000773738	0.999998	-0.00237224	0.00237224	2	232826186	F	I	DIS3L2	TSS200	island	TSS200-island	chr2:232826077-232826836	rs544383600;rs562682407;rs574588875	35;49;50
cg09772827	0.000777038	0.999998	-0.00616539	0.00616539	11	82611211	R	II	PRCP	Body	shore	Body-shore	chr11:82612259-82612844	rs578201148	9
cg01703966	0.000777811	0.999998	0.00616776	0.00616776	7	143207845	F	II		IGR	shore	IGR-shore	chr7:143207985-143208798
cg02425365	0.00077786	0.999998	-0.00208291	0.00208291	2	97203428	R	I	ARID5A	Body	island	Body-island	chr2:97202313-97203787	rs574690717	37
cg14735347	0.000778223	0.999998	-0.102435	0.102435	2	98517456	R	II	TMEM131	Body	opensea	Body-opensea		rs563668773;rs529548488	38;3
cg22269913	0.000781563	0.999998	-0.00556285	0.00556285	19	49956353	F	I	PIH1D1	TSS1500	island	TSS1500-island	chr19:49956279-49956837	rs138969777;rs113639121	32;34
cg10132695	0.000782167	0.999998	0.0236483	0.0236483	20	31708028	F	II		IGR	opensea	IGR-opensea		rs577442721;rs182436904	2;30
cg12470377	0.000794271	0.999998	-0.0053283	0.0053283	5	176779089	R	I	LMAN2	TSS1500	island	TSS1500-island	chr5:176778572-176779090	rs191367245	10
cg26646527	0.000797618	0.999998	0.0139094	0.0139094	18	77333373	R	II		IGR	shelf	IGR-shelf	chr18:77336081-77336282	rs183607538	51
cg09860783	0.00079808	0.999998	0.00483588	0.00483588	6	149777984	F	I	ZC3H12D	Body	island	Body-island	chr6:149777792-149778189	rs551444206	3
cg06666117	0.000799061	0.999998	-0.0166	0.0166	X	63409514	F	II	FAM123B	3'UTR	opensea	3'UTR-opensea
cg02057943	0.000800158	0.999998	0.0528128	0.0528128	4	3772769	R	II		IGR	shore	IGR-shore	chr4:3773851-3774062	rs144875671;rs192785526;rs538497127;rs554962070;rs139596794	37;37;31;2;1
cg02470045	0.000800948	0.999998	-0.0286622	0.0286622	19	56146928	F	II		IGR	opensea	IGR-opensea		rs540571038	9
cg24084459	0.000803831	0.999998	0.012133	0.012133	4	2928179	R	I	ADD1	Body	island	Body-island	chr4:2928053-2928271
cg19798199	0.000805802	0.999998	0.0052177	0.0052177	8	38090509	F	II	DDHD2	5'UTR	shore	5'UTR-shore	chr8:38088735-38089956	rs201334641;rs182341575;rs138068744	22;24;42
cg11266242	0.000806178	0.999998	0.0205419	0.0205419	19	17013435	F	II	CPAMD8	Body	opensea	Body-opensea		rs200936834;rs181338395;rs145937344	3;27;49
cg14937106	0.000807865	0.999998	-0.00973976	0.00973976	X	20160252	F	II	EIF1AX	TSS1500	island	TSS1500-island	chrX:20159421-20160283
cg07944936	0.000808069	0.999998	0.0208101	0.0208101	6	107950685	F	II	SOBP	Body	opensea	Body-opensea
cg24497732	0.000813647	0.999998	0.0198577	0.0198577	7	42278077	R	I	GLI3	TSS1500	shore	TSS1500-shore	chr7:42276003-42277850	rs571178764;rs538604187;rs554143987;rs572350787	50;34;13;12
cg05185565	0.000814086	0.999998	-0.0119601	0.0119601	9	34638222	R	II	SIGMAR1	TSS1500	shore	TSS1500-shore	chr9:34637200-34637950	rs556755602;rs573615032	43;15
cg24941656	0.000814614	0.999998	0.0378555	0.0378555	5	115831168	R	II	SEMA6A	Body	opensea	Body-opensea		rs200899165	11
cg03841623	0.000816599	0.999998	-0.0194248	0.0194248	7	4519161	R	II		IGR	opensea	IGR-opensea		rs114395624	15
cg07224918	0.00081662	0.999998	0.00613745	0.00613745	1	17944423	R	II	ARHGEF10L	Body	opensea	Body-opensea		rs576254819	25
cg21647636	0.000818318	0.999998	-0.00847339	0.00847339	14	64682082	R	II	SYNE2	TSS1500	opensea	TSS1500-opensea		rs569345032	19
cg23493132	0.000819775	0.999998	-0.00270776	0.00270776	19	54370796	R	II	MYADM	TSS1500	shore	TSS1500-shore	chr19:54371854-54372990	rs552106600;rs113646191	51;15
cg26982279	0.000821508	0.999998	0.0395968	0.0395968	19	57079381	R	II	ZNF470	1stExon	shore	1stExon-shore	chr19:57078365-57079301	rs567562395	30
cg07906410	0.000822095	0.999998	0.0592519	0.0592519	X	154443669	R	II	VBP1	TSS1500	opensea	TSS1500-opensea
cg12048154	0.000823135	0.999998	-0.00748376	0.00748376	6	157052349	F	II		IGR	opensea	IGR-opensea
cg14739284	0.000830975	0.999998	-0.0271669	0.0271669	7	147757869	F	II	CNTNAP2	Body	opensea	Body-opensea
cg05046717	0.00083524	0.999998	-0.0191911	0.0191911	3	125248264	R	II	OSBPL11	3'UTR	opensea	3'UTR-opensea		rs540925535	48
cg08584798	0.000837705	0.999998	-0.0345536	0.0345536	8	84463156	R	II		IGR	opensea	IGR-opensea		rs62531373;rs533822618;rs189038640;rs180787326	31;29;22;3
cg04940695	0.000841738	0.999998	0.0115522	0.0115522	6	110059611	F	II	FIG4	Body	opensea	Body-opensea		rs138376077;rs201013726	0;32
cg09028478	0.000845232	0.999998	-0.021871	0.021871	2	91950941	R	II		IGR	opensea	IGR-opensea		rs77212596;rs74552318;rs74475623;rs371443381;rs75050255	51;41;30;2;1
cg17936469	0.00084739	0.999998	0.00652885	0.00652885	2	167909090	R	II	XIRP2	Body	opensea	Body-opensea		rs554337036;rs574125530;rs543001470;rs141543462	21;5;4;2
cg15763138	0.00084774	0.999998	0.0313582	0.0313582	4	164470158	F	II		Body	opensea	Body-opensea		rs535106133	16
cg08123903	0.000856331	0.999998	0.00634612	0.00634612	13	114792210	F	II	RASA3	Body	opensea	Body-opensea		rs538038825;rs527608648;rs147692818;rs74940102	0;1;13;39
cg25051108	0.000858539	0.999998	-0.00235055	0.00235055	22	38350222	R	II	POLR2F	5'UTR	shore	5'UTR-shore	chr22:38349502-38349969	rs200863486;rs570855552	51;44
cg17108859	0.000858607	0.999998	0.00405327	0.00405327	17	74068789	R	II	SRP68	TSS200	shore	TSS200-shore	chr17:74070404-74073530	rs544839907	26
cg04974899	0.000860754	0.999998	-0.0185436	0.0185436	20	25177027	F	II	ENTPD6	5'UTR	island	5'UTR-island	chr20:25176774-25177028
cg06362065	0.000861558	0.999998	-0.00361182	0.00361182	18	3594098	F	II	DLGAP1	Body	opensea	Body-opensea		rs12967944	6
cg01731811	0.000862455	0.999998	0.0266095	0.0266095	7	157890171	R	II	PTPRN2	Body	shore	Body-shore	chr7:157890656-157891557	rs142746124;rs576054789;rs543782635	21;13;2
cg27485108	0.000863951	0.999998	0.0402753	0.0402753	2	26951130	F	I	KCNK3	Body	island	Body-island	chr2:26950538-26951474	rs578012367	4
cg16512727	0.00086515	0.999998	0.0311744	0.0311744	12	4649136	F	II	RAD51AP1	Body	shore	Body-shore	chr12:4647844-4648053	rs34683814;rs533816752	29;49
cg03522910	0.000867084	0.999998	-0.00606103	0.00606103	1	161147597	R	II	B4GALT3	TSS1500	shore	TSS1500-shore	chr1:161147061-161147451	rs140581485;rs539491680	25;25
cg26717696	0.000871678	0.999998	-0.0349726	0.0349726	14	24599765	F	II	FITM1	TSS1500	shore	TSS1500-shore	chr14:24601498-24601700	rs529765080;rs138891766	1;12
cg08103691	0.000874002	0.999998	-0.0160458	0.0160458	22	27835596	F	II		IGR	shore	IGR-shore	chr22:27834425-27834630	rs571502757;rs117537977	4;31
cg16405916	0.000876823	0.999998	0.00175194	0.00175194	12	56405224	F	II		IGR	shelf	IGR-shelf	chr12:56401083-56401506	rs561042880	48
cg00831909	0.000880618	0.999998	0.0163765	0.0163765	1	13909623	R	I	PDPN	TSS1500	island	TSS1500-island	chr1:13909606-13909842
cg10332649	0.000882275	0.999998	-0.013028	0.013028	2	149932635	F	II	LYPD6B	5'UTR	opensea	5'UTR-opensea		rs184482296;rs189019014	0;13
cg08687088	0.000889137	0.999998	0.0390842	0.0390842	10	128993051	R	II	DOCK1	Body	shore	Body-shore	chr10:128993505-128995167	rs558665859	1
cg27509292	0.000893498	0.999998	0.0349593	0.0349593	2	232652098	R	II	COPS7B	5'UTR	shore	5'UTR-shore	chr2:232650898-232651431
cg11590213	0.000894015	0.999998	0.0148207	0.0148207	5	66331682	R	II	MAST4	Body	opensea	Body-opensea		rs141247220;rs530316999	37;7
cg16857631	0.000895767	0.999998	-0.0274556	0.0274556	3	184187253	R	II		IGR	opensea	IGR-opensea		rs568216207	2
cg10746778	0.000901579	0.999998	-0.0355296	0.0355296	11	121460778	R	II	SORL1	Body	opensea	Body-opensea
cg01822203	0.000903493	0.999998	0.00372018	0.00372018	1	35258617	F	I	GJA4	1stExon	island	1stExon-island	chr1:35258564-35258791	rs533498040	38
cg17986701	0.00090434	0.999998	0.0140871	0.0140871	20	44574422	F	II	PCIF1	Body	shore	Body-shore	chr20:44574821-44575022	rs41450546;rs114666492	37;46
cg21116410	0.000907375	0.999998	-0.00220588	0.00220588	17	33905650	F	II	PEX12	1stExon	island	1stExon-island	chr17:33905502-33905726	rs538174028	39
cg01772908	0.000910957	0.999998	-0.0387629	0.0387629	8	17659629	R	II	MTUS1	TSS1500	shore	TSS1500-shore	chr8:17658166-17659321	rs76565307;rs115829471;rs533207236	49;41;23
cg09496385	0.00091207	0.999998	-0.00937036	0.00937036	7	158217155	F	II	PTPRN2	Body	shore	Body-shore	chr7:158217851-158220709	rs572874207;rs536342378	13;45
cg25564554	0.000913043	0.999998	-0.00560721	0.00560721	14	78174459	R	I	C14orf156	1stExon	island	1stExon-island	chr14:78174054-78174550	rs566212331;rs113904336	48;28
cg25011652	0.000913709	0.999998	0.00678339	0.00678339	12	112222245	R	II	ALDH2	Body	opensea	Body-opensea
cg07543334	0.000916002	0.999998	-0.0325271	0.0325271	8	42397703	F	II	SMIM19	5'UTR	shore	5'UTR-shore	chr8:42396235-42397195	rs2974340	28
cg13217899	0.000916348	0.999998	0.0379856	0.0379856	3	183533413	R	II		IGR	opensea	IGR-opensea		rs2582093	39
cg06239285	0.000916989	0.999998	-0.00128752	0.00128752	11	62104954	R	I	ASRGL1	5'UTR	island	5'UTR-island	chr11:62104779-62105636	rs2246920	19
cg02868254	0.000917003	0.999998	0.0647103	0.0647103	10	95461526	F	II	C10orf4	5'UTR	shore	5'UTR-shore	chr10:95462160-95462500	rs193274768	33
cg17393296	0.000917283	0.999998	0.00350697	0.00350697	1	59762829	R	II	FGGY	5'UTR	shore	5'UTR-shore	chr1:59762102-59762794	rs76998023;rs544829255;rs564731745	44;42;37
cg27578987	0.000925792	0.999998	-0.00525079	0.00525079	19	4124520	R	II	MAP2K2	TSS1500	shore	TSS1500-shore	chr19:4123521-4124346
cg12428024	0.000929026	0.999998	-0.0136853	0.0136853	15	43648730	R	II		IGR	opensea	IGR-opensea		rs545625795;rs564945548	37;28
cg18708502	0.000930414	0.999998	0.00841945	0.00841945	13	21588555	F	II	LATS2	Body	opensea	Body-opensea		rs572048571	40
cg15645605	0.000933119	0.999998	-0.0050997	0.0050997	2	86426467	F	II	MRPL35	TSS200	shelf	TSS200-shelf	chr2:86422068-86422858	rs543026939	19
cg13295462	0.000935762	0.999998	0.0115923	0.0115923	12	121876390	R	II	KDM2B	Body	shelf	Body-shelf	chr12:121880053-121880718	rs543204298;rs10444490	26;7
cg08761167	0.000937802	0.999998	0.0182701	0.0182701	13	36247421	F	II	MIR548F5	Body	opensea	Body-opensea		rs529328368;rs547908959	0;42
cg10480476	0.000941127	0.999998	-0.0556904	0.0556904	19	47918372	R	II	MEIS3	Body	shelf	Body-shelf	chr19:47922251-47922777	rs147207869;rs140625776;rs112656048;rs549923749;rs569993736	41;39;33;7;2
cg18386186	0.00094549	0.999998	-0.00596018	0.00596018	7	108456819	R	II		IGR	opensea	IGR-opensea		rs6971377;rs116816112	17;2
cg03426602	0.000946034	0.999998	0.00286006	0.00286006	2	227312417	R	II		IGR	opensea	IGR-opensea		rs565114673;rs12476220	42;28
cg24720336	0.000951027	0.999998	0.044071	0.044071	1	151170427	F	I	PIP5K1A	TSS1500	shore	TSS1500-shore	chr1:151170847-151171532	rs587730998	5
cg04683464	0.000951187	0.999998	0.0043957	0.0043957	14	73721238	R	II	PAPLN	ExonBnd	opensea	ExonBnd-opensea		rs201295896	1
cg07197864	0.000952604	0.999998	-0.00699079	0.00699079	1	32110446	F	II	PEF1	1stExon	island	1stExon-island	chr1:32110210-32110961	rs141265870;rs140479455;rs55959462;rs560735439	7;10;20;51
cg00218945	0.000953273	0.999998	0.00809273	0.00809273	22	43265579	F	II		IGR	shore	IGR-shore	chr22:43265990-43266283	rs181109905;rs568549955	22;28
cg24714014	0.000957167	0.999998	0.0296348	0.0296348	17	74626248	F	II	ST6GALNAC1	Body	opensea	Body-opensea		rs192215083;rs555567903	0;1
cg13340335	0.000960742	0.999998	0.00597533	0.00597533	11	133907726	R	II	LOC100128239	Body	shore	Body-shore	chr11:133906735-133907359	rs112727844;rs192023533	32;20
cg17135722	0.000964288	0.999998	0.0266573	0.0266573	20	17295815	R	II	PCSK2	Body	shore	Body-shore	chr20:17296125-17296531	rs151252786	25
cg10929024	0.000966298	0.999998	0.0247484	0.0247484	22	38713608	F	II	CSNK1E	5'UTR	shore	5'UTR-shore	chr22:38712684-38713333	rs558932573	50
cg24042145	0.000971006	0.999998	0.0328203	0.0328203	2	37319094	F	II	GPATCH11	Body	opensea	Body-opensea		rs201952934	0
cg10424407	0.000975518	0.999998	0.0130008	0.0130008	6	70572106	F	II		IGR	opensea	IGR-opensea		rs538441018;rs558461913	20;40
cg07620533	0.000980091	0.999998	-0.0232689	0.0232689	5	140793470	R	II	PCDHGA4	Body	shore	Body-shore	chr5:140794358-140795045	rs544856148	32
cg09908745	0.000980442	0.999998	-0.0448925	0.0448925	8	123360240	F	II		IGR	opensea	IGR-opensea
cg02111748	0.000980613	0.999998	0.0381212	0.0381212	2	43903650	R	I	PLEKHH2	Body	opensea	Body-opensea		rs192469466	3
cg00901816	0.000986333	0.999998	-0.0152343	0.0152343	15	27656099	R	II	GABRG3	Body	opensea	Body-opensea		rs72705745	30
cg19490609	0.000986956	0.999998	0.0345679	0.0345679	6	25815797	R	II	SLC17A1	Body	opensea	Body-opensea		rs535153373;rs138539644	46;24
cg05875331	0.000989482	0.999998	-0.0189961	0.0189961	11	100542217	F	II		IGR	opensea	IGR-opensea		rs146307012	28
cg08550626	0.000989661	0.999998	-0.000461515	0.000461515	1	155658929	R	I	YY1AP1	TSS200	island	TSS200-island	chr1:155657832-155659125	rs117182857;rs189413971;rs181055129;rs41264951	36;21;17;3
cg21757440	0.000992106	0.999998	-0.0209896	0.0209896	16	58031050	R	II	ZNF319	Body	island	Body-island	chr16:58030214-58031633	rs577714937;rs145881211	28;25
cg12235430	0.000993226	0.999998	-0.0808541	0.0808541	20	13203343	F	II	ISM1	Body	shore	Body-shore	chr20:13200670-13202616	rs55784111	41
cg13691060	0.000994448	0.999998	0.00572824	0.00572824	1	184429288	F	II	C1orf21	5'UTR	opensea	5'UTR-opensea		rs376577303;rs561673665	0;1
cg10055593	0.000994514	0.999998	0.0269619	0.0269619	7	42265817	R	II	GLI3	5'UTR	shore	5'UTR-shore	chr7:42267546-42267823	rs553194075	51
cg17476421	0.00099491	0.999998	-0.00752224	0.00752224	19	19844057	F	I	ZNF14	TSS200	shore	TSS200-shore	chr19:19843482-19843943	rs559255994;rs528399275;rs548471139	12;17;34
cg10604138	0.00100255	0.999998	0.00433248	0.00433248	2	160066103	F	II	TANC1	Body	opensea	Body-opensea		rs58717537	0
cg07863240	0.00100526	0.999998	-0.0144645	0.0144645	5	6819474	F	II		IGR	shelf	IGR-shelf	chr5:6823065-6823277
cg11483335	0.00100538	0.999998	-0.0195592	0.0195592	3	47497530	F	II	SCAP	5'UTR	opensea	5'UTR-opensea		rs146631919	1
cg23374992	0.00100626	0.999998	-0.0215728	0.0215728	2	136872067	R	II	CXCR4	3'UTR	shelf	3'UTR-shelf	chr2:136874086-136875780	rs543477821;rs563255678;rs532293495	48;43;1
cg08707249	0.00101089	0.999998	0.0360845	0.0360845	6	49933226	F	II	DEFB114	TSS1500	opensea	TSS1500-opensea
cg14570145	0.00101158	0.999998	0.00692545	0.00692545	12	124809164	F	II	NCOR2	3'UTR	island	3'UTR-island	chr12:124808972-124809176	rs559127835;rs11835493;rs144624498;rs569623968	4;8;11;22
cg26894921	0.00101204	0.999998	0.00279182	0.00279182	9	74515249	R	II	ABHD17B	5'UTR	opensea	5'UTR-opensea		rs574107330;rs17057266;rs141392116	15;2;1
cg24494277	0.00101952	0.999998	-0.0236448	0.0236448	X	47985510	F	II	SPACA5	TSS1500	opensea	TSS1500-opensea		rs7057032	47
cg13136241	0.00102104	0.999998	0.0118085	0.0118085	11	132709828	R	II	OPCML	Body	opensea	Body-opensea		rs376421438;rs80292485;rs74392581	21;14;2
cg03444077	0.00102327	0.999998	0.05456	0.05456	10	45359721	R	I		IGR	shore	IGR-shore	chr10:45360174-45360526	rs114881407	39
cg24423782	0.00102536	0.999998	0.011667	0.011667	7	129410417	F	II	MIR182	TSS200	opensea	TSS200-opensea		rs551498253	11
cg16117969	0.00102902	0.999998	-0.005236	0.005236	2	208323470	F	II		IGR	opensea	IGR-opensea		rs143272638	34
cg05447916	0.00102955	0.999998	-0.0116701	0.0116701	6	31744831	F	II	C6orf27	5'UTR	opensea	5'UTR-opensea
cg24337993	0.00103323	0.999998	0.00375255	0.00375255	17	1171587	F	I		IGR	island	IGR-island	chr17:1171408-1171946	rs376047481;rs547045454	15;18
cg03154286	0.00103518	0.999998	-0.0213644	0.0213644	1	241519215	F	II	RGS7	5'UTR	shore	5'UTR-shore	chr1:241520103-241520790	rs142743714	1
cg06437667	0.00103745	0.999998	-0.00898994	0.00898994	4	185318230	R	II	IRF2	Body	opensea	Body-opensea		rs139940383;rs574904649;rs540827071	6;2;1
cg24798286	0.00104171	0.999998	0.0118726	0.0118726	2	198906754	R	II	PLCL1	Body	opensea	Body-opensea		rs532822627;rs186592344;rs566234541	39;35;1
cg16695890	0.00104378	0.999998	-0.0351969	0.0351969	19	15580310	R	II	PGLYRP2	Body	shore	Body-shore	chr19:15580382-15580863	rs36020076	22
cg04987270	0.00104458	0.999998	0.0208234	0.0208234	1	226794364	F	II	C1orf95	3'UTR	opensea	3'UTR-opensea		rs550148666	39
cg13964084	0.00105232	0.999998	-0.00295976	0.00295976	6	30594709	F	II	C6orf134	1stExon	opensea	1stExon-opensea
cg17152205	0.00105284	0.999998	0.14463	0.14463	2	180990647	F	II		IGR	opensea	IGR-opensea		rs527593412;rs114305735;rs183999622	1;10;24
cg25932164	0.00105992	0.999998	-0.00251952	0.00251952	20	37434950	F	I	PPP1R16B	5'UTR	island	5'UTR-island	chr20:37434206-37435592	rs181942483;rs541596307;rs561455826	0;15;48
cg18951862	0.00106126	0.999998	0.00382297	0.00382297	7	48147052	R	I	UPP1	Body	opensea	Body-opensea		rs150162203;rs541102906;rs149249899;rs146171460;rs529709103;rs139205217;rs199595234	46;42;41;39;19;16;13
cg22894301	0.00106151	0.999998	-0.028609	0.028609	3	147077665	F	II		IGR	island	IGR-island	chr3:147077115-147077672	rs115172440	43
cg09657114	0.00106235	0.999998	0.0125936	0.0125936	15	62853598	R	II		IGR	opensea	IGR-opensea		rs576316809;rs184520160;rs555070304	45;44;1
cg18393022	0.00106476	0.999998	-0.00308636	0.00308636	3	49044985	R	I	WDR6	Body	island	Body-island	chr3:49044132-49045576	rs534177732;rs555886608	39;27
cg18247179	0.00106581	0.999998	0.0361522	0.0361522	22	19436867	F	II	C22orf39	TSS1500	shore	TSS1500-shore	chr22:19434797-19435556	rs541350130	10
cg27394486	0.00106887	0.999998	0.0253802	0.0253802	15	24921054	R	II	C15orf2	1stExon	island	1stExon-island	chr15:24920613-24921252
cg00256512	0.0010708	0.999998	0.00367418	0.00367418	2	3687584	F	II	COLEC11	Body	shore	Body-shore	chr2:3688204-3688539	rs147316942	18
cg13953103	0.00107105	0.999998	0.0200453	0.0200453	15	89197514	F	II	ISG20	Body	opensea	Body-opensea		rs573471570;rs141786963;rs564726730	0;3;4
cg25393494	0.00107184	0.999998	0.0508683	0.0508683	17	17109936	F	II	PLD6	TSS1500	island	TSS1500-island	chr17:17109893-17110296	rs539620535;rs553345236	6;10
cg04531165	0.00107506	0.999998	0.0131936	0.0131936	14	89131777	R	II	EML5	Body	opensea	Body-opensea		rs201840869;rs201280266	27;1
cg16197346	0.0010781	0.999998	0.0087977	0.0087977	3	43554062	F	II	ANO10	Body	opensea	Body-opensea		rs138180736;rs550264988	4;30
cg04909696	0.00107813	0.999998	0.0247379	0.0247379	12	119127887	R	II		IGR	opensea	IGR-opensea		rs552913333	18
cg23368075	0.00108721	0.999998	0.0512923	0.0512923	7	123588013	F	II	SPAM1	5'UTR	opensea	5'UTR-opensea		rs3808169	35
cg22258358	0.00108974	0.999998	0.0166795	0.0166795	20	1716510	R	I		IGR	island	IGR-island	chr20:1716330-1716653	rs529001067;rs550717045	17;8
cg21272162	0.00109086	0.999998	-0.00676776	0.00676776	11	8935670	R	II	AKIP1	Body	shelf	Body-shelf	chr11:8932573-8933294	rs551072171;rs570865563;rs527306771	20;12;11
cg17292337	0.00109179	0.999998	-0.0972335	0.0972335	12	31272112	R	II		IGR	opensea	IGR-opensea		rs78796754;rs528838084;rs76915471;rs548594123;rs80045256	45;43;28;25;20
cg02062123	0.00109262	0.999998	-0.0221567	0.0221567	17	26733583	F	II	SLC46A1	TSS1500	shore	TSS1500-shore	chr17:26732175-26732391
cg20551756	0.00109272	0.999998	0.00828867	0.00828867	15	40803416	R	II		IGR	shore	IGR-shore	chr15:40803580-40804195	rs577834399;rs547607537	46;39
cg19211914	0.00109383	0.999998	-0.00169133	0.00169133	1	179847096	F	II	TOR1AIP2	TSS200	island	TSS200-island	chr1:179846879-179847106	rs116153687	10
cg10254697	0.00109574	0.999998	0.0103647	0.0103647	2	38366257	R	II	CYP1B1-AS1	Body	opensea	Body-opensea		rs571869186;rs545498358	16;1
cg00178551	0.00109734	0.999998	0.0212062	0.0212062	8	1164044	R	I		IGR	opensea	IGR-opensea		rs35410786;rs568302530;rs537240411	35;9;1
cg07280593	0.00109941	0.999998	-0.0040817	0.0040817	19	55085260	R	II	LILRA2	5'UTR	opensea	5'UTR-opensea		rs140954265	13
cg19846154	0.0010997	0.999998	0.042127	0.042127	8	74332112	R	II		IGR	opensea	IGR-opensea		rs141920992	27
cg21288022	0.00110023	0.999998	0.0152105	0.0152105	6	167050253	F	II	RPS6KA2	Body	opensea	Body-opensea
cg24270301	0.00110201	0.999998	0.00272182	0.00272182	1	202312018	R	II	UBE2T	TSS1500	shore	TSS1500-shore	chr1:202311043-202311312	rs370444818;rs536722480;rs189366253	32;12;1
cg22424444	0.00110336	0.999998	0.058846	0.058846	11	1331736	F	II	LOC255512	Body	shore	Body-shore	chr11:1330390-1331498
cg09810089	0.00111151	0.999998	0.0747232	0.0747232	1	211652688	F	I	RD3	Body	island	Body-island	chr1:211652306-211652754	rs574940515	38
cg06567227	0.00111477	0.999998	-0.0081997	0.0081997	6	100909121	F	II	SIM1	Body	shore	Body-shore	chr6:100909210-100909444	rs552673470	14
cg13301931	0.00111732	0.999998	-0.0396396	0.0396396	7	44526856	R	II	NUDCD3	Body	shelf	Body-shelf	chr7:44529710-44530557	rs182538243	2
cg04444771	0.00111894	0.999998	-0.00599358	0.00599358	10	45473712	R	II	C10orf10	5'UTR	shelf	5'UTR-shelf	chr10:45470022-45470291	rs182267644;rs187286248	39;2
cg16754959	0.00112024	0.999998	0.0262395	0.0262395	7	83932562	R	II		IGR	opensea	IGR-opensea		rs550666742;rs543462195;rs148296931;rs141966843	44;43;32;1
cg03139898	0.00112545	0.999998	-0.00213788	0.00213788	12	90103519	R	II	LOC338758	Body	island	Body-island	chr12:90101436-90104065	rs551049164	22
cg18073115	0.00112853	0.999998	-0.0137828	0.0137828	21	46813298	F	II		IGR	shore	IGR-shore	chr21:46812995-46813242
cg04977659	0.00112855	0.999998	0.0364494	0.0364494	20	62387994	R	II	ZBTB46	Body	shelf	Body-shelf	chr20:62382957-62384327	rs538065501;rs551687315	43;22
cg08960065	0.00113422	0.999998	-0.00973285	0.00973285	7	103025340	R	II	SLC26A5	Body	opensea	Body-opensea		rs183657380	10
cg01326830	0.00114504	0.999998	0.0143014	0.0143014	17	51280581	F	II		IGR	opensea	IGR-opensea		rs114487212;rs538732620	31;45
cg08756887	0.00114818	0.999998	0.069991	0.069991	13	19754434	R	II	TUBA3C	Body	shelf	Body-shelf	chr13:19751260-19751483	rs544654829;rs142990382;rs533691466;rs545684883	16;3;2;1
cg21601852	0.00115157	0.999998	0.00515752	0.00515752	12	1896394	R	II	ADIPOR2	3'UTR	opensea	3'UTR-opensea
cg25446309	0.00115168	0.999998	0.00660679	0.00660679	10	131770223	F	II		IGR	island	IGR-island	chr10:131761169-131771696
cg25049597	0.00115351	0.999998	-0.00736491	0.00736491	15	75119018	R	I	CPLX3	1stExon	opensea	1stExon-opensea		rs112263788	39
cg10331518	0.0011544	0.999998	0.0106984	0.0106984	16	720752	F	II	RHOT2	Body	island	Body-island	chr16:720682-721166	rs530042364;rs548195576;rs369441990;rs202031610	0;36;39;42
cg13210069	0.00115677	0.999998	0.0134253	0.0134253	21	45109015	F	II	RRP1B	Body	opensea	Body-opensea		rs192483320	16
cg14220394	0.00115876	0.999998	0.00558364	0.00558364	10	64893011	R	I	NRBF2	1stExon	island	1stExon-island	chr10:64892879-64893336
cg00764364	0.00116436	0.999998	0.0472693	0.0472693	15	100851099	R	II	ADAMTS17	Body	opensea	Body-opensea		rs147783976;rs549124410;rs141117835;rs531713775	47;30;27;2
cg06526997	0.00116926	0.999998	0.0310193	0.0310193	16	19868612	R	II	IQCK	3'UTR	opensea	3'UTR-opensea		rs11861066;rs572016189;rs539290457;rs571055875	39;12;2;1
cg14232743	0.00117032	0.999998	0.00634164	0.00634164	4	6675660	R	I	LOC93622	TSS200	shore	TSS200-shore	chr4:6675691-6676407	rs190262859;rs186100466;rs561330669;rs11286035	49;35;17;13
cg14799519	0.00117351	0.999998	-0.0162895	0.0162895	12	27490532	R	II	ARNTL2	Body	shelf	Body-shelf	chr12:27485683-27486676	rs74072419	49
cg09662162	0.00117449	0.999998	-0.0143181	0.0143181	16	1212457	F	II	CACNA1H	Body	shore	Body-shore	chr16:1209939-1210945	rs185445992;rs144896494;rs574533977	0;30;43
cg08614242	0.00117776	0.999998	-0.0300064	0.0300064	10	103044950	R	II		IGR	shore	IGR-shore	chr10:103043990-103044480	rs541634189	47
cg02521376	0.00117819	0.999998	0.00428939	0.00428939	6	13762943	R	II		IGR	opensea	IGR-opensea
cg01792910	0.00117945	0.999998	0.00372812	0.00372812	4	78079393	R	I	CCNG2	5'UTR	island	5'UTR-island	chr4:78077995-78079591	rs567994583	42
cg16215078	0.00118012	0.999998	0.00445733	0.00445733	7	33141899	F	II	RP9	Body	opensea	Body-opensea		rs527979483;rs116591092;rs571046843;rs192881414	0;1;18;27
cg06597248	0.00118326	0.999998	-0.0227898	0.0227898	2	18158733	F	II		IGR	opensea	IGR-opensea		rs553558935;rs572182015;rs146847240	0;15;30
cg19774450	0.00118552	0.999998	0.00731818	0.00731818	X	23721943	F	II	ACOT9	3'UTR	opensea	3'UTR-opensea
cg04953064	0.00118884	0.999998	0.0386467	0.0386467	16	23291283	F	II		IGR	opensea	IGR-opensea		rs551743583;rs565370209;rs144706672	0;1;4
cg20376899	0.00119032	0.999998	0.00867618	0.00867618	6	12290779	R	II	EDN1	1stExon	opensea	1stExon-opensea		rs397751713;rs535162000	49;22
cg02209488	0.00119086	0.999998	0.0418708	0.0418708	4	185882527	F	II		IGR	opensea	IGR-opensea		rs4541559;rs565899007;rs145983593	34;39;44
cg26200585	0.00119176	0.999998	0.0456556	0.0456556	19	40919245	F	II	PRX	1stExon	opensea	1stExon-opensea		rs544399704;rs562518120	36;40
cg14918650	0.00119347	0.999998	0.0112199	0.0112199	7	94033643	R	II	COL1A2	Body	opensea	Body-opensea		rs118173232;rs147834963	33;1
cg18441733	0.00119526	0.999998	0.0227042	0.0227042	11	10670036	R	II	MRVI1	5'UTR	opensea	5'UTR-opensea
cg11885975	0.00119545	0.999998	0.0239324	0.0239324	7	155754157	R	II	LOC389602	TSS1500	opensea	TSS1500-opensea		rs560192975;rs73494224	29;15
cg21032661	0.00120249	0.999998	0.00342055	0.00342055	2	74372798	F	II	BOLA3	Body	shelf	Body-shelf	chr2:74374838-74375257
cg08278991	0.00120444	0.999998	0.0037857	0.0037857	10	75571347	F	I	NDST2	5'UTR	island	5'UTR-island	chr10:75570928-75571809
cg02952625	0.00121216	0.999998	0.00635388	0.00635388	19	3694873	F	I	PIP5K1C	Body	shelf	Body-shelf	chr19:3697837-3698378	rs533785545;rs553925173	37;47
cg06219125	0.00121361	0.999998	-0.00757376	0.00757376	16	24373675	F	II	CACNG3	3'UTR	opensea	3'UTR-opensea		rs186790670;rs533673027;rs547275500	0;1;15
cg26309311	0.00121741	0.999998	0.0308605	0.0308605	19	48896065	F	II	KDELR1	TSS1500	shore	TSS1500-shore	chr19:48896890-48897199	rs184129718;rs373868118;rs534674754	11;15;38
cg16467921	0.00121807	0.999998	0.165485	0.165485	8	128801108	R	II		IGR	opensea	IGR-opensea		rs150442832;rs540264028	20;2
cg08174462	0.00121835	0.999998	0.0057297	0.0057297	12	56709715	R	II	CNPY2	5'UTR	island	5'UTR-island	chr12:56709458-56710110	rs540390640;rs561953670;rs573947494	43;21;1
cg22032510	0.00121997	0.999998	-0.0198927	0.0198927	X	49649233	R	II		IGR	opensea	IGR-opensea
cg15433422	0.00123106	0.999998	-0.00947715	0.00947715	3	196670053	F	II	LOC152217	Body	island	Body-island	chr3:196668695-196670054	rs17091708;rs1054278;rs61378737	12;39;42
cg22961457	0.00123134	0.999998	-0.0329554	0.0329554	20	62370310	F	I	LIME1	3'UTR	island	3'UTR-island	chr20:62368955-62371962	rs1056441;rs562853569	39;46
cg01641771	0.00123252	0.999998	-0.00550273	0.00550273	4	140476319	R	II	SETD7	Body	shore	Body-shore	chr4:140476381-140478628	rs540639401;rs184072123;rs574201454	49;46;21
cg23931420	0.0012328	0.999998	-0.0341027	0.0341027	10	132364083	R	II		IGR	shore	IGR-shore	chr10:132365685-132365981	rs561839351;rs377376768;rs560277287;rs140276340	50;45;38;17
cg13200691	0.00123474	0.999998	0.00511533	0.00511533	18	21518723	F	II	LAMA3	Body	opensea	Body-opensea
cg00310201	0.00123519	0.999998	0.0139948	0.0139948	2	98351994	R	II	ZAP70	Body	island	Body-island	chr2:98351659-98352017	rs199842141;rs13002912;rs547098321;rs192325636	37;10;2;1
cg26354493	0.00123563	0.999998	0.0489144	0.0489144	19	4305072	F	I	FSD1	Body	island	Body-island	chr19:4304542-4305122
cg03971521	0.00123637	0.999998	-0.0248672	0.0248672	19	14583389	R	II	PTGER1	Body	island	Body-island	chr19:14582419-14585098	rs199506794;rs61623859	38;28
cg02311531	0.00123638	0.999998	0.00494067	0.00494067	22	24497863	F	II	CABIN1	Body	opensea	Body-opensea		rs547517264;rs565911665;rs530276725	21;43;47
cg13867915	0.00123879	0.999998	-0.00599145	0.00599145	1	27050039	F	II	ARID1A	Body	opensea	Body-opensea		rs74062525	1
cg08299781	0.00124095	0.999998	0.00273648	0.00273648	8	125642769	F	II	MTSS1	Body	opensea	Body-opensea		rs78298136;rs555269799	0;22
cg18640606	0.0012411	0.999998	0.0102617	0.0102617	19	36304079	R	II	PRODH2	1stExon	opensea	1stExon-opensea		rs202071717;rs542606348;rs61995739	49;25;1
cg06793974	0.00124176	0.999998	-0.00489018	0.00489018	20	61201166	R	II		IGR	island	IGR-island	chr20:61200972-61201272	rs55777527;rs73317495	41;22
cg12863927	0.00124208	0.999998	0.00826321	0.00826321	7	142983581	R	II	TMEM139	Body	shore	Body-shore	chr7:142985047-142985810	rs528946203	2
cg02065833	0.00124561	0.999998	0.0167855	0.0167855	22	50023741	R	II	C22orf34	Body	shore	Body-shore	chr22:50025085-50026415	rs184839672	26
cg00945487	0.00124888	0.999998	0.0161761	0.0161761	8	145946089	R	II		IGR	opensea	IGR-opensea		rs185192644	1
cg02270686	0.00125517	0.999998	0.0193923	0.0193923	1	39416868	R	II		IGR	opensea	IGR-opensea		rs181004770	4
cg20627714	0.00125662	0.999998	-0.0268597	0.0268597	12	6432926	R	II	PLEKHG6	Body	opensea	Body-opensea		rs530547914;rs149956082;rs146528542;rs532977239	45;24;17;2
cg01807702	0.00125681	0.999998	-0.00774339	0.00774339	17	1920029	F	II	RTN4RL1	Body	opensea	Body-opensea		rs4467122	42
cg09465149	0.00125887	0.999998	-0.00558321	0.00558321	10	97416066	R	II	ALDH18A1	5'UTR	island	5'UTR-island	chr10:97415860-97416726	rs559100251;rs572600057;rs541470629	31;21;5
cg02498682	0.00125927	0.999998	0.0018243	0.0018243	11	8939539	F	II	AKIP1	Body	opensea	Body-opensea		rs145593031;rs560247200	1;20
cg00652175	0.00126478	0.999998	0.0460881	0.0460881	3	166485205	R	II		IGR	opensea	IGR-opensea		rs13318728;rs150360452;rs113387868;rs553692727	51;48;11;2
cg00757212	0.00126596	0.999998	-0.00222	0.00222	12	22488176	R	II	ST8SIA1	TSS1500	island	TSS1500-island	chr12:22486835-22488666	rs55645377	13
cg11679503	0.00126608	0.999998	0.00358721	0.00358721	10	119776058	R	II	RAB11FIP2	Body	opensea	Body-opensea		rs147254618;rs562642850;rs140678903;rs551859588	49;39;16;2
cg07663665	0.0012669	0.999998	0.0131944	0.0131944	5	77287128	F	II		IGR	opensea	IGR-opensea		rs548248956;rs189987713;rs533792404	0;1;44
cg19816837	0.00127381	0.999998	-0.00989503	0.00989503	2	67442584	F	II	LOC644838	TSS200	opensea	TSS200-opensea		rs530695499;rs116514079	28;38
cg19910654	0.001276	0.999998	0.00195564	0.00195564	4	169787123	F	II	PALLD	5'UTR	opensea	5'UTR-opensea		rs548777204	42
cg26082174	0.00127723	0.999998	0.00612539	0.00612539	14	105444897	F	I	AHNAK2	TSS1500	island	TSS1500-island	chr14:105444319-105445225
cg17560895	0.00127724	0.999998	-0.0747643	0.0747643	9	100069891	F	I	CCDC180	TSS200	island	TSS200-island	chr9:100069890-100070351	rs3214072;rs557732084	9;23
cg07229767	0.0012802	0.999998	0.0320428	0.0320428	4	3372206	R	II	RGS12	Body	shelf	Body-shelf	chr4:3374733-3374998	rs369691841;rs577743447	26;2
cg17230176	0.00128142	0.999998	0.0239561	0.0239561	14	35629353	F	II	KIAA0391	Body	opensea	Body-opensea		rs574169317	20
cg02226645	0.00128278	0.999998	0.00898358	0.00898358	8	65291287	F	II	MIR124-2	TSS1500	shore	TSS1500-shore	chr8:65290108-65290946	rs576571684	1
cg27467195	0.0012836	0.999998	-0.01447	0.01447	2	131103695	F	II	IMP4	Body	shelf	Body-shelf	chr2:131099469-131100863	rs549146987	26
cg10668150	0.00128513	0.999998	-0.00385279	0.00385279	5	56469580	F	I	GPBP1	TSS200	island	TSS200-island	chr5:56469018-56470521	rs185204617;rs527549072;rs548851939	10;27;41
cg08125031	0.00128831	0.999998	0.0158798	0.0158798	4	21699373	R	II	KCNIP4	5'UTR	opensea	5'UTR-opensea		rs568288928;rs566015299;rs114466136	51;41;6
cg09160552	0.00128939	0.999998	0.0105952	0.0105952	12	117457899	F	II	FBXW8	Body	opensea	Body-opensea
cg23443127	0.00129021	0.999998	0.0360744	0.0360744	3	75229143	F	II		IGR	opensea	IGR-opensea		rs75204511	0
cg18450625	0.00129598	0.999998	0.0169928	0.0169928	15	43514627	F	II	EPB42	TSS1500	opensea	TSS1500-opensea
cg26632162	0.00129696	0.999998	0.0062603	0.0062603	10	126632159	F	II	ZRANB1	Body	opensea	Body-opensea		rs549587325	43
cg20390045	0.00129775	0.999998	-0.00643182	0.00643182	5	57878295	R	II	RAB3C	TSS1500	shore	TSS1500-shore	chr5:57878725-57879177	rs114248116	30
cg00984709	0.00129975	0.999998	0.00381582	0.00381582	2	203173065	R	II		IGR	opensea	IGR-opensea		rs545440457	34
cg06962326	0.00130428	0.999998	0.00667073	0.00667073	10	134758255	R	I		IGR	shore	IGR-shore	chr10:134755663-134756852	rs571000959	47
cg10367100	0.00130453	0.999998	0.0385988	0.0385988	2	241910302	R	II		IGR	opensea	IGR-opensea
cg22341256	0.00130598	0.999998	0.00536794	0.00536794	1	18958367	R	I	PAX7	Body	island	Body-island	chr1:18956895-18959829	rs35014403;rs112737517;rs572280060	22;8;1
cg03703101	0.00130686	0.999998	0.00450764	0.00450764	5	112332984	F	II	DCP2	Body	opensea	Body-opensea		rs79884554;rs555475504	30;44
cg13017801	0.00130701	0.999998	-0.0472415	0.0472415	1	214499900	R	II	SMYD2	Body	opensea	Body-opensea		rs72757908;rs10465696;rs556819424	20;19;2
cg11191210	0.00131033	0.999998	-0.0153328	0.0153328	6	117585815	R	II	VGLL2	TSS1500	shore	TSS1500-shore	chr6:117586482-117587156	rs535683052	11
cg18204589	0.00131729	0.999998	0.00386061	0.00386061	2	217939092	R	II		IGR	opensea	IGR-opensea		rs555229384;rs567442562;rs535619485	49;27;1
cg03951648	0.00131811	0.999998	-0.00356115	0.00356115	14	61448127	R	I	TRMT5	TSS1500	island	TSS1500-island	chr14:61447663-61448141	rs564284044;rs533151346;rs200337109;rs112283719;rs117141965	46;20;7;4;1
cg04671541	0.00131823	0.999998	-0.0378295	0.0378295	3	111717682	F	II	TAGLN3	1stExon	opensea	1stExon-opensea		rs546136182	34
cg19519643	0.00132365	0.999998	0.00960945	0.00960945	4	187840862	R	II		IGR	opensea	IGR-opensea		rs10213040;rs559735075	24;16
cg07092293	0.00132365	0.999998	0.00772279	0.00772279	17	80986949	R	II	B3GNTL1	Body	shelf	Body-shelf	chr17:80989059-80989392	rs186677583;rs561214325	10;1
cg04391205	0.00132662	0.999998	-0.0177778	0.0177778	2	191044481	F	II	C2orf88	TSS1500	shore	TSS1500-shore	chr2:191044979-191045829	rs114278685;rs546580421	26;47
cg25032983	0.00133112	0.999998	0.00877182	0.00877182	17	45769809	R	II		IGR	shore	IGR-shore	chr17:45771107-45772993	rs572436217;rs541460022	24;12
cg02353154	0.00133188	0.999998	0.0226507	0.0226507	10	124578028	F	II		IGR	shore	IGR-shore	chr10:124578126-124578443	rs140419499;rs537030607	30;34
cg20843598	0.00133353	0.999998	0.00238376	0.00238376	8	98287493	R	II	TSPYL5	3'UTR	shelf	3'UTR-shelf	chr8:98289604-98290404	rs571578081;rs534032914	21;2
cg15903936	0.00133452	0.999998	0.00970709	0.00970709	11	73714778	R	II	UCP3	Body	opensea	Body-opensea
cg07852422	0.00133509	0.999998	0.00123291	0.00123291	12	11848644	R	II	ETV6	Body	opensea	Body-opensea		rs190986554	39
cg14882540	0.00133565	0.999998	0.00505303	0.00505303	5	71269223	F	II		IGR	opensea	IGR-opensea		rs140319295;rs192443221;rs564014195;rs78427345	1;26;34;40
cg04274128	0.00134006	0.999998	0.0103884	0.0103884	17	72631810	F	II		IGR	opensea	IGR-opensea		rs572139177;rs480785;rs554555145;rs143203509	26;30;34;45
cg18923479	0.00134173	0.999998	0.0132533	0.0132533	2	48773405	R	II		IGR	opensea	IGR-opensea		rs142046450	25
cg13335447	0.00134427	0.999998	-0.00338582	0.00338582	12	57853735	F	I	GLI1	TSS200	island	TSS200-island	chr12:57853715-57853973
cg18909912	0.00135402	0.999998	0.00226248	0.00226248	1	54747883	R	II	SSBP3	Body	opensea	Body-opensea		rs551441344;rs571919118;rs537312318	50;35;1
cg07769121	0.00135553	0.999998	0.00735079	0.00735079	16	86543519	R	I	FOXF1	TSS1500	island	TSS1500-island	chr16:86541430-86545228	rs117170697;rs538717132	51;22
cg19856520	0.00135904	0.999998	-0.00258606	0.00258606	1	39696676	F	II	MACF1	Body	opensea	Body-opensea		rs571612750;rs1932507	1;42
cg10034846	0.00136036	0.999998	0.00613806	0.00613806	11	67075346	R	II	SSH3	Body	shelf	Body-shelf	chr11:67070807-67071801	rs201934241	1
cg09861746	0.00136129	0.999998	0.0331695	0.0331695	22	46369176	R	II	WNT7B	Body	shore	Body-shore	chr22:46366726-46368726	rs575536211;rs185380577;rs367742440	11;7;2
cg11252004	0.00136516	0.999998	0.0252234	0.0252234	10	111196813	F	II		IGR	opensea	IGR-opensea		rs548045314;rs79257320;rs147203230	0;12;40
cg07295522	0.00136712	0.999998	-0.0389752	0.0389752	3	156192838	R	II	KCNAB1	Body	opensea	Body-opensea		rs11928766;rs192897457;rs562779730;rs533246633	48;44;11;6
cg25248402	0.00136818	0.999998	0.00887636	0.00887636	22	20043481	F	II	TANGO2	Body	opensea	Body-opensea		rs142289562;rs145876553;rs138441779;rs142442293;rs201760213	0;1;4;23;31
cg10810847	0.00136861	0.999998	-0.022243	0.022243	19	47950499	R	II	SLC8A2	Body	shore	Body-shore	chr19:47950869-47951566
cg17790163	0.0013695	0.999998	0.0257213	0.0257213	4	120600102	F	II		IGR	opensea	IGR-opensea		rs143684892;rs191693320	6;34
cg10072237	0.00137001	0.999998	0.133697	0.133697	6	33872861	R	II		IGR	opensea	IGR-opensea		rs72887194	25
cg20924428	0.00137153	0.999998	0.0412527	0.0412527	20	61927820	R	II	COL20A1	Body	shore	Body-shore	chr20:61927194-61927482	rs564599966	19
cg04286880	0.00137172	0.999998	0.0429816	0.0429816	1	5185439	R	II		IGR	opensea	IGR-opensea
cg26706003	0.00137355	0.999998	-0.0484298	0.0484298	12	63546263	R	II	AVPR1A	1stExon	shore	1stExon-shore	chr12:63543636-63544967
cg24582475	0.0013769	0.999998	0.00519867	0.00519867	1	247615433	R	II	OR2B11	TSS200	shore	TSS200-shore	chr1:247614695-247614944	rs193112456;rs549739416	40;14
cg00184893	0.00137706	0.999998	-0.00538212	0.00538212	17	8021705	F	II	ALOXE3	5'UTR	shore	5'UTR-shore	chr17:8022050-8022306	rs534609859	23
cg18291057	0.00138194	0.999998	-0.0128859	0.0128859	1	177725214	F	II		IGR	opensea	IGR-opensea		rs146454539;rs574954165	9;41
cg14444290	0.00138263	0.999998	0.00685855	0.00685855	8	134095284	F	II	TG	Body	opensea	Body-opensea		rs576870750;rs544220655	14;15
cg23381267	0.00138727	0.999998	0.0223517	0.0223517	14	88787370	F	II	KCNK10	Body	shelf	Body-shelf	chr14:88789600-88790493	rs142982960;rs558873659	15;21
cg08393917	0.00138975	0.999998	-0.0271662	0.0271662	X	118806853	R	II		Body	opensea	Body-opensea
cg06519660	0.00139226	0.999998	0.00912533	0.00912533	4	187779489	F	II		IGR	opensea	IGR-opensea		rs562136388	23
cg03699663	0.00140179	0.999998	0.0251209	0.0251209	16	52366112	F	II		IGR	opensea	IGR-opensea		rs558454228;rs578229363;rs77250268	0;6;7
cg12253200	0.0014023	0.999998	-0.00208661	0.00208661	19	49123013	R	II	RPL18	TSS1500	shore	TSS1500-shore	chr19:49122277-49122923	rs192963906;rs556659643;rs544533787;rs140854560	51;26;25;24
cg05067427	0.00140261	0.999998	0.0356958	0.0356958	16	54227914	R	I		IGR	shore	IGR-shore	chr16:54228224-54228479	rs181108815	17
cg11697660	0.00140547	0.999998	-0.016949	0.016949	7	158858498	F	II	VIPR2	Body	shore	Body-shore	chr7:158856817-158857209	rs567176441	36
cg15289899	0.00140686	0.999998	0.00451812	0.00451812	11	2397255	R	II	CD81	TSS1500	shore	TSS1500-shore	chr11:2398223-2399598	rs576380829	20
cg01560676	0.00140686	0.999998	0.0336491	0.0336491	5	172260799	R	II	ERGIC1	TSS1500	shore	TSS1500-shore	chr5:172261145-172261671	rs554170641;rs574186521	32;4
cg03596210	0.00140756	0.999998	0.00470012	0.00470012	11	75183653	F	II	GDPD5	Body	opensea	Body-opensea		rs557931446;rs576973002;rs147789103;rs556439562;rs576442570	7;24;32;43;46
cg02147797	0.00141024	0.999998	-0.0117325	0.0117325	3	64211204	R	II	PRICKLE2	TSS200	opensea	TSS200-opensea		rs529502890;rs116071865;rs148157105	51;13;8
cg12885751	0.00141347	0.999998	0.0272979	0.0272979	13	100085073	F	II		IGR	opensea	IGR-opensea		rs553402184	0
cg07658357	0.00142043	0.999998	-0.0387168	0.0387168	12	114839476	R	II	TBX5	Body	shore	Body-shore	chr12:114840853-114841063	rs557519704;rs543261653	32;7
cg07874106	0.00142324	0.999998	0.0140344	0.0140344	2	97065995	F	II		IGR	opensea	IGR-opensea		rs529322053;rs189669256;rs115741939	3;9;17
cg13479371	0.00142379	0.999998	-0.00815479	0.00815479	18	72530931	F	II	ZNF407	Body	opensea	Body-opensea		rs569294393;rs372839379	1;4
cg07152591	0.00142856	0.999998	0.00260297	0.00260297	5	132083105	F	II	CCNI2	TSS200	island	TSS200-island	chr5:132082873-132083911
cg16284207	0.00142972	0.999998	0.00616115	0.00616115	5	17216824	F	I	BASP1	TSS1500	island	TSS1500-island	chr5:17216489-17217036	rs185863101;rs561735112	19;43
cg27512252	0.00143383	0.999998	-0.0240564	0.0240564	2	79347562	F	II	REG1A	TSS200	opensea	TSS200-opensea		rs10165462	41
cg11748517	0.00143391	0.999998	-0.00710079	0.00710079	9	125591078	F	I	PDCL	TSS200	shore	TSS200-shore	chr9:125590415-125590924	rs569960702;rs531100401	27;30
cg08212438	0.00143558	0.999998	0.0337256	0.0337256	16	898973	R	II		IGR	island	IGR-island	chr16:898972-899173	rs548523254;rs180975835;rs115902492	22;8;2
cg14655837	0.00143846	0.999998	0.00701606	0.00701606	2	106357707	R	II		IGR	shelf	IGR-shelf	chr2:106361032-106362218	rs574139105;rs374204579;rs149482423	42;23;2
cg26904005	0.00144148	0.999998	0.0466302	0.0466302	6	29676792	F	II		IGR	opensea	IGR-opensea		rs148101203;rs7762253	20;31
cg24830415	0.00144329	0.999998	0.0146426	0.0146426	13	47130354	F	II	LRCH1	Body	shore	Body-shore	chr13:47126970-47128706
cg10357412	0.00144391	0.999998	-0.0224427	0.0224427	X	49115849	R	I	FOXP3	5'UTR	opensea	5'UTR-opensea
cg07371052	0.00144579	0.999998	0.010194	0.010194	3	184528481	R	II	VPS8	TSS1500	shore	TSS1500-shore	chr3:184529812-184530255	rs6765915;rs185486895	22;1
cg19965789	0.00144636	0.999998	0.00232564	0.00232564	17	32059346	R	II	ASIC2	Body	opensea	Body-opensea		rs145710250;rs549386290	51;48
cg00605763	0.00144755	0.999998	0.0234132	0.0234132	15	41227130	F	II	DLL4	Body	shore	Body-shore	chr15:41228442-41228872	rs28568593	19
cg13169251	0.00144949	0.999998	-0.0628041	0.0628041	9	98098596	F	II		IGR	opensea	IGR-opensea		rs144689030;rs189792811;rs532283701	0;1;26
cg16512163	0.00144953	0.999998	0.0408737	0.0408737	13	114888551	F	II	RASA3	Body	opensea	Body-opensea		rs146390522;rs185738229;rs9314898	1;13;16
cg19024381	0.00145957	0.999998	0.00484836	0.00484836	2	242626441	R	I	DTYMK	TSS200	island	TSS200-island	chr2:242625961-242626720	rs533104086;rs551071652;rs566489435;rs34214302;rs138371310	33;30;29;21;3
cg03761216	0.00146571	0.999998	0.0293826	0.0293826	1	51986130	R	II	EPS15	TSS1500	shore	TSS1500-shore	chr1:51984547-51985216	rs72674581;rs148402669	35;30
cg08072840	0.00146637	0.999998	0.033694	0.033694	3	20448283	R	II		IGR	opensea	IGR-opensea
cg15095751	0.0014665	0.999998	0.00273309	0.00273309	8	141932719	R	II	PTK2	Body	opensea	Body-opensea		rs116719335;rs571030259;rs534878915	38;2;1
cg02478956	0.00146781	0.999998	0.0139686	0.0139686	15	22833681	R	I	TUBGCP5	Body	island	Body-island	chr15:22833282-22833911	rs376013107;rs150671482;rs140147622	51;29;21
cg01581349	0.00146782	0.999998	-0.0129275	0.0129275	X	25019025	F	II		IGR	shore	IGR-shore	chrX:25020237-25024207
cg05720666	0.00146862	0.999998	-0.00376952	0.00376952	2	69969591	F	II	ANXA4	5'UTR	island	5'UTR-island	chr2:69968749-69969592	rs571717978	9
cg14659082	0.00146934	0.999998	-0.00523721	0.00523721	19	2741249	F	II	SLC39A3	TSS1500	shore	TSS1500-shore	chr19:2739851-2740393	rs151177563;rs575375629	37;47
cg10754668	0.0014705	0.999998	0.049839	0.049839	17	35168702	F	II		IGR	shelf	IGR-shelf	chr17:35165323-35165983	rs563076136;rs531833697	1;29
cg12307092	0.00147264	0.999998	0.0570693	0.0570693	21	45961033	F	II	KRTAP10-1	TSS1500	opensea	TSS1500-opensea		rs114945071;rs149853563;rs144886732	11;37;46
cg03701575	0.00147727	0.999998	0.0319624	0.0319624	16	83960119	R	I		IGR	opensea	IGR-opensea		rs562869076;rs372401561;rs544969732	14;7;6
cg15016465	0.00147863	0.999998	0.014831	0.014831	6	158261902	F	II	SNX9	Body	opensea	Body-opensea		rs541681927;rs559490610;rs533115558	0;1;28
cg09855662	0.00147952	0.999998	-0.00659394	0.00659394	6	28892379	F	II	TRIM27	TSS1500	shore	TSS1500-shore	chr6:28890951-28892013	rs191851555	39
cg04324078	0.00148143	0.999998	-0.0235288	0.0235288	11	43927469	F	II	ALKBH3	Body	opensea	Body-opensea		rs576268544;rs543593672;rs562071990	9;30;31
cg24287362	0.00148704	0.999998	0.0485176	0.0485176	11	132662772	F	II	OPCML	Body	opensea	Body-opensea		rs556549529;rs2466775;rs572984516	14;17;47
cg16255175	0.0014873	0.999998	-0.0124864	0.0124864	8	116981796	R	II	LINC00536	Body	opensea	Body-opensea		rs148842552;rs80010997;rs112479248;rs148022616	28;26;7;2
cg16560770	0.00148836	0.999998	0.0313935	0.0313935	3	183251461	F	II	KLHL6	Body	opensea	Body-opensea		rs192917438	0
cg00664899	0.00148977	0.999998	0.00854582	0.00854582	7	130740649	R	II	LINC-PINT	Body	opensea	Body-opensea		rs550925771;rs576362039;rs190979012;rs184229899	41;40;37;13
cg09368704	0.00149118	0.999998	0.0121619	0.0121619	12	122658773	R	II	IL31	TSS200	opensea	TSS200-opensea		rs533053310;rs150682176;rs369393381	39;29;20
cg21664212	0.00149348	0.999998	-0.00573224	0.00573224	21	45208971	F	I	RRP1	TSS1500	shore	TSS1500-shore	chr21:45209221-45209880	rs561267616;rs8128323	0;5
cg15968721	0.00149551	0.999998	-0.0405313	0.0405313	11	75294068	F	II		IGR	island	IGR-island	chr11:75294067-75294815	rs575151561;rs544205967	0;36
cg14421391	0.00150091	0.999998	0.0460332	0.0460332	19	38952857	F	II	RYR1	Body	shelf	Body-shelf	chr19:38956756-38957017	rs552137778	8
cg03161421	0.00150507	0.999998	0.0122774	0.0122774	18	61182201	R	II		IGR	opensea	IGR-opensea		rs184320953;rs569002006	29;2
cg09756257	0.00150609	0.999998	0.00348655	0.00348655	16	1369753	R	II	UBE2I	Body	shore	Body-shore	chr16:1369053-1369525	rs546900336;rs9933497	27;25
cg09309950	0.00150764	0.999998	0.0103992	0.0103992	20	3640545	R	II	GFRA4	3'UTR	shore	3'UTR-shore	chr20:3641130-3642114	rs679393;rs373027287;rs73611721;rs535023669	48;32;28;10
cg17193501	0.00150788	0.999998	-0.0121236	0.0121236	X	39102417	R	II		IGR	opensea	IGR-opensea
cg18762465	0.00150832	0.999998	-0.00299006	0.00299006	11	58668345	R	II		IGR	opensea	IGR-opensea		rs559903271;rs188559970	36;27
cg25831071	0.00151219	0.999998	-0.0358471	0.0358471	11	133446185	F	II		IGR	opensea	IGR-opensea		rs577300731;rs541390808	17;24
cg00207890	0.0015126	0.999998	0.0334035	0.0334035	16	1098059	R	II		IGR	shore	IGR-shore	chr16:1098522-1098875	rs573715876;rs542811974	46;39
cg16374722	0.00151622	0.999998	0.00443085	0.00443085	8	101503383	F	II		IGR	opensea	IGR-opensea		rs147328128;rs141011889;rs564976514;rs144871718	2;23;33;40
cg00859350	0.00151726	0.999998	0.00682473	0.00682473	4	76503516	R	II	CDKL2	3'UTR	opensea	3'UTR-opensea
cg26847850	0.00152361	0.999998	-0.023023	0.023023	2	172380409	F	II	CYBRD1	Body	shore	Body-shore	chr2:172378822-172380189	rs182162641;rs144919049	0;22
cg03031761	0.00153098	0.999998	0.00594745	0.00594745	2	3425969	F	II	TRAPPC12	Body	opensea	Body-opensea		rs185265851;rs188468079;rs563260808	10;11;12
cg10738714	0.00153164	0.999998	-0.00642127	0.00642127	15	91033215	R	II	IQGAP1	Body	opensea	Body-opensea		rs544311959	43
cg22297169	0.00153228	0.999998	0.0125748	0.0125748	20	34563886	F	II	CNBD2	ExonBnd	opensea	ExonBnd-opensea		rs532379676;rs138922540;rs143262184;rs148293467;rs76180269;rs548471207	0;1;8;24;47;51
cg16567216	0.00153284	0.999998	0.0356274	0.0356274	17	59385695	R	II	BCAS3	Body	opensea	Body-opensea		rs148798077	23
cg16746502	0.00153731	0.999998	0.0138893	0.0138893	4	2317824	R	II	ZFYVE28	Body	opensea	Body-opensea		rs139158026;rs557640108;rs190309986	43;27;1
cg04056576	0.0015377	0.999998	-0.0268468	0.0268468	3	160475090	R	II	PPM1L	Body	shore	Body-shore	chr3:160472310-160474487	rs558086749;rs140202722;rs550208020	25;23;21
cg06830500	0.00154212	0.999998	-0.0558196	0.0558196	14	60974461	R	II	SIX6	TSS1500	shore	TSS1500-shore	chr14:60975732-60978180	rs535633312	41
cg07973603	0.00154392	0.999998	-0.0164273	0.0164273	4	1656749	R	II	FAM53A	Body	island	Body-island	chr4:1656735-1657315
cg12835118	0.00154467	0.999998	-0.0138104	0.0138104	3	56789110	R	I	ARHGEF3	Body	opensea	Body-opensea		rs147377987;rs144809134	28;15
cg04069100	0.00154929	0.999998	-0.0460265	0.0460265	X	102584347	F	II	TCEAL7	TSS1500	opensea	TSS1500-opensea
cg21181101	0.00155149	0.999998	-0.0224891	0.0224891	7	103298071	F	II	RELN	Body	opensea	Body-opensea		rs564130131	23
cg25653816	0.0015543	0.999998	0.0126031	0.0126031	7	5883645	F	II	ZNF815	Body	shelf	Body-shelf	chr7:5886992-5887483	rs533466950;rs546231102;rs563568637;rs567815263	0;21;33;51
cg25730711	0.00155473	0.999998	0.0436117	0.0436117	22	50062305	F	II		IGR	shelf	IGR-shelf	chr22:50064655-50064984	rs530024323;rs548207090;rs569789234;rs113734111	1;27;38;41
cg01941047	0.00155836	0.999998	-0.00233479	0.00233479	5	65440763	R	I	SFRS12	5'UTR	island	5'UTR-island	chr5:65439836-65440764	rs575492291;rs544353601;rs150865367	50;44;12
cg20661155	0.00156542	0.999998	0.00454176	0.00454176	9	21802625	F	I	MTAP	TSS200	island	TSS200-island	chr9:21802524-21802981	rs532187284;rs545625466;rs559475414;rs528418713;rs147996634;rs561533301	2;6;13;16;20;23
cg07952726	0.00156615	0.999998	0.00815891	0.00815891	1	77403196	F	II	ST6GALNAC5	Body	opensea	Body-opensea		rs116424520	1
cg27335100	0.00156893	0.999998	-0.0258879	0.0258879	7	94536810	R	I	PPP1R9A	TSS200	shore	TSS200-shore	chr7:94536849-94537477	rs116036043	17
cg14414670	0.00157221	0.999998	0.0290808	0.0290808	2	46657122	F	II	LOC101805491	Body	opensea	Body-opensea		rs142327692;rs190499375;rs561017179;rs529926498	0;27;44;51
cg14643390	0.00157923	0.999998	-0.0075157	0.0075157	7	19577822	F	II		IGR	opensea	IGR-opensea		rs76269422;rs549113750	0;1
cg01675134	0.00157941	0.999998	-0.0109106	0.0109106	5	139155182	F	II		IGR	opensea	IGR-opensea		rs140208300	23
cg01055191	0.00158592	0.999998	-0.00587552	0.00587552	5	179234187	F	I	SQSTM1	5'UTR	island	5'UTR-island	chr5:179232532-179234595	rs572828792;rs554314447	11;27
cg05694744	0.00158873	0.999998	0.00688485	0.00688485	17	8191820	F	II	RANGRF	TSS200	shore	TSS200-shore	chr17:8191864-8192495	rs569789938	28
cg18613721	0.00159038	0.999998	-0.044378	0.044378	12	8861225	F	II	RIMKLB	5'UTR	opensea	5'UTR-opensea
cg14193013	0.00159076	0.999998	0.0246473	0.0246473	9	85290184	F	II		IGR	opensea	IGR-opensea		rs187808719	26
cg13966313	0.00159245	0.999998	0.0140449	0.0140449	21	39628227	R	II	KCNJ15	TSS1500	opensea	TSS1500-opensea		rs187501282;rs2836246;rs528143257;rs541933262	42;31;2;1
cg13465826	0.00159505	0.999998	-0.00649703	0.00649703	17	16118138	R	I	NCOR1	5'UTR	shore	5'UTR-shore	chr17:16118275-16119510	rs545165816	30
cg01084685	0.00159852	0.999998	0.00502448	0.00502448	14	20923741	R	II	OSGEP	TSS1500	island	TSS1500-island	chr14:20922740-20924023	rs537870714;rs2307487;rs144012082;rs2307485	39;38;26;12
cg26048478	0.00160535	0.999998	-0.0439018	0.0439018	21	43135949	R	II	C21orf129	TSS200	opensea	TSS200-opensea		rs146916281;rs576871249	43;37
cg26551975	0.00160541	0.999998	-0.00597952	0.00597952	7	27211555	R	I	HOXA10	Body	shore	Body-shore	chr7:27212416-27214396	rs61737564;rs34957925	21;9
cg13022344	0.00160542	0.999998	0.00860527	0.00860527	9	129932457	F	II	RALGPS1	Body	opensea	Body-opensea		rs528564432;rs534195984	0;43
cg13684541	0.00161328	0.999998	0.0155516	0.0155516	17	44834262	F	II	NSF	3'UTR	opensea	3'UTR-opensea		rs532287328;rs567699958	12;31
cg08718494	0.0016135	0.999998	0.0147317	0.0147317	14	70198085	F	II		IGR	opensea	IGR-opensea		rs146743536;rs570000930;rs537360758;rs138916350	0;3;42;44
cg26252202	0.00161389	0.999998	0.00548442	0.00548442	7	6628295	R	II	ZDHHC4	Body	shore	Body-shore	chr7:6629328-6630235	rs553106277;rs190899826;rs545040011;rs563230500;rs575033696	35;27;26;10;2
cg17564529	0.00161407	0.999998	-0.0509833	0.0509833	7	75934484	F	II		IGR	shore	IGR-shore	chr7:75931704-75932978	rs192378405;rs542185767	0;1
cg10024094	0.00161597	0.999998	0.00997527	0.00997527	17	909982	R	II	ABR	Body	island	Body-island	chr17:909981-910442	rs563725786;rs531235745	49;2
cg00936312	0.00162048	0.999998	-0.0208012	0.0208012	17	77539850	R	II		IGR	opensea	IGR-opensea		rs112125258;rs566482812	28;2
cg00390663	0.00162236	0.999998	0.00309048	0.00309048	2	230993923	F	II		IGR	opensea	IGR-opensea		rs546197749;rs558317148;rs576589653;rs543111526	0;1;35;42
cg20531001	0.0016224	0.999998	-0.00778933	0.00778933	1	51895612	F	II	EPS15	Body	opensea	Body-opensea		rs574478581	19
cg22637799	0.001623	0.999998	0.055934	0.055934	12	22065846	R	II	ABCC9	Body	opensea	Body-opensea		rs531754904	29
cg19676285	0.00162349	0.999998	0.0649959	0.0649959	4	7967275	F	II	ABLIM2	3'UTR	opensea	3'UTR-opensea		rs73214071;rs574446406;rs183408547;rs186317077	12;16;21;51
cg07274572	0.00162449	0.999998	0.00234685	0.00234685	16	928942	R	II	LMF1	Body	shore	Body-shore	chr16:928142-928380	rs113852319	12
cg06401966	0.00162507	0.999998	-0.00232224	0.00232224	12	2904007	F	I	FKBP4	TSS200	island	TSS200-island	chr12:2903389-2905189	rs566256169;rs535161473	11;48
cg24586554	0.00162596	0.999998	0.0559574	0.0559574	4	21120300	F	II	KCNIP4	Body	opensea	Body-opensea		rs571178165;rs538573467;rs556175739	1;47;50
cg24777176	0.00162655	0.999998	-0.00654218	0.00654218	10	86184845	F	II	CCSER2	5'UTR	opensea	5'UTR-opensea		rs188501961;rs555211060	17;31
cg17744729	0.00162722	0.999998	0.0320051	0.0320051	17	61548973	R	II		IGR	opensea	IGR-opensea		rs559776873;rs4459609	35;27
cg11002686	0.00162886	0.999998	0.0319646	0.0319646	7	55412682	F	II		IGR	island	IGR-island	chr7:55411965-55412772	rs530265982	31
cg22316451	0.00162968	0.999998	0.00545564	0.00545564	20	60645197	F	II		IGR	shelf	IGR-shelf	chr20:60640721-60641805	rs546090269;rs189716257	2;35
cg01540023	0.00163056	0.999998	0.00687212	0.00687212	13	98950565	R	II	FARP1	Body	opensea	Body-opensea		rs145798588;rs148984884;rs78544766	40;38;31
cg08808402	0.0016309	0.999998	-0.00617788	0.00617788	5	115910732	R	I	SEMA6A	TSS200	island	TSS200-island	chr5:115908397-115910792	rs554910880	1
cg22998959	0.0016333	0.999998	-0.0231846	0.0231846	6	74877005	F	II		IGR	opensea	IGR-opensea		rs536967955	17
cg01518591	0.00163359	0.999998	-0.0194268	0.0194268	6	29408229	R	II	OR10C1	1stExon	opensea	1stExon-opensea		rs17177646;rs139835598;rs565662111	27;22;14
cg26359940	0.00163397	0.999998	0.0444701	0.0444701	12	41221579	F	II	CNTN1	TSS200	opensea	TSS200-opensea
cg20495019	0.00163413	0.999998	0.00809891	0.00809891	17	6915714	R	I	RNASEK	TSS200	shore	TSS200-shore	chr17:6915824-6916201	rs185646051	2
cg00089384	0.0016342	0.999998	-0.0390216	0.0390216	15	51972699	R	II	SCG3	TSS1500	shore	TSS1500-shore	chr15:51973533-51973838	rs539492376;rs182197606	13;1
cg00394763	0.00163542	0.999998	0.0194262	0.0194262	6	1401152	R	II		IGR	opensea	IGR-opensea		rs575001297	48
cg16679651	0.00163813	0.999998	0.0113296	0.0113296	1	156678969	F	II		IGR	shelf	IGR-shelf	chr1:156674858-156676654	rs542167861;rs190465115;rs181841042	0;26;33
cg01509777	0.00164079	0.999998	-0.0313444	0.0313444	X	69207701	R	II	EDA	Body	opensea	Body-opensea
cg05410362	0.00164416	0.999998	-0.00906097	0.00906097	7	149366472	R	II		IGR	opensea	IGR-opensea		rs114914429	2
cg21435172	0.00164528	0.999998	-0.0128479	0.0128479	12	19417219	F	II	PLEKHA5	Body	opensea	Body-opensea		rs114197841;rs190544896;rs149249801	0;9;20
cg11087736	0.00164556	0.999998	-0.00330267	0.00330267	15	51200195	R	I	AP4E1	TSS1500	shore	TSS1500-shore	chr15:51200258-51201270	rs184005283;rs28555650;rs577367440;rs541448868	42;32;28;25
cg05988046	0.00164796	0.999998	-0.0106542	0.0106542	2	205099875	F	II		IGR	opensea	IGR-opensea		rs142848619;rs535960497;rs12467366	6;12;13
cg10484211	0.00164865	0.999998	0.0307112	0.0307112	1	218547935	R	II	TGFB2	Body	opensea	Body-opensea		rs556436125	42
cg06813515	0.00165111	0.999998	-0.0227543	0.0227543	6	165722651	F	II	C6orf118	Body	opensea	Body-opensea		rs562290969	29
cg12113316	0.00165263	0.999998	-0.0414444	0.0414444	8	37729089	R	II	RAB11FIP1	Body	opensea	Body-opensea		rs200481041;rs199508323;rs142206758;rs146365728;rs200530930;rs113253913	45;26;25;19;3;1
cg22357599	0.00165601	0.999998	0.0297259	0.0297259	16	63390400	R	II		IGR	opensea	IGR-opensea		rs531333890	2
cg20170028	0.00165606	0.999998	0.0420138	0.0420138	11	70917283	F	II	SHANK2	5'UTR	opensea	5'UTR-opensea		rs561780960;rs529086675;rs548658698;rs566985062;rs148327710;rs552633827;rs571111801	0;6;24;25;33;35;49
cg16576288	0.00165884	0.999998	0.0061163	0.0061163	11	33201323	F	II	CSTF3-AS1	Body	opensea	Body-opensea
cg27421776	0.00165923	0.999998	0.0495844	0.0495844	2	209379072	R	II		IGR	opensea	IGR-opensea		rs115512172;rs542038227;rs150363579;rs116788271;rs185476864	45;38;6;2;1
cg16430308	0.00165931	0.999998	0.00529667	0.00529667	10	65389292	R	II		IGR	shore	IGR-shore	chr10:65389875-65390835
cg16338724	0.00166325	0.999998	-0.00723424	0.00723424	16	20417092	R	II	PDILT	TSS1500	opensea	TSS1500-opensea		rs534802499	50
cg19721057	0.00166372	0.999998	-0.0174744	0.0174744	X	66788395	R	II	AR	TSS1500	opensea	TSS1500-opensea
cg05212119	0.00166602	0.999998	-0.00369836	0.00369836	17	46047922	R	II	CDK5RAP3	TSS1500	shore	TSS1500-shore	chr17:46048069-46048823	rs530871068	27
cg01582261	0.00167175	0.999998	0.0253571	0.0253571	18	8601670	R	II		IGR	opensea	IGR-opensea
cg24913617	0.00167214	0.999998	0.0197068	0.0197068	10	102969807	F	II		IGR	shelf	IGR-shelf	chr10:102973500-102973714	rs572766488;rs546454114;rs558361774	10;15;41
cg19440242	0.00167341	0.999998	0.0633618	0.0633618	13	109430638	F	II	MYO16	Body	opensea	Body-opensea		rs545549425;rs138691794	1;19
cg00117896	0.00168215	0.999998	0.00445715	0.00445715	6	31778194	R	II	HSPA1L	Body	shelf	Body-shelf	chr6:31774475-31774862	rs61730572;rs544006150;rs139969031	24;17;1
cg20290672	0.00168885	0.999998	0.0611978	0.0611978	14	76816747	F	II		IGR	shelf	IGR-shelf	chr14:76819145-76819379	rs531778957	40
cg23679384	0.00169035	0.999998	0.0124441	0.0124441	6	168782982	R	II		IGR	opensea	IGR-opensea		rs534363243;rs553368122;rs374028463;rs535142799	40;38;2;1
cg02556940	0.00169142	0.999998	0.00785509	0.00785509	15	44092166	F	II	SERINC4	1stExon	shore	1stExon-shore	chr15:44092737-44093140	rs201502704;rs184593076	0;20
cg16354253	0.00169269	0.999998	0.00459521	0.00459521	18	72923257	R	II	TSHZ1	5'UTR	island	5'UTR-island	chr18:72923054-72924182	rs570645509	33
cg02045011	0.0016935	0.999998	-0.0570576	0.0570576	7	158111329	R	I	PTPRN2	Body	shore	Body-shore	chr7:158109334-158109594	rs550151065;rs569996587;rs7782906	43;41;8
cg00453193	0.00169405	0.999998	-0.00301285	0.00301285	7	115851050	F	II	TES	Body	shore	Body-shore	chr7:115850370-115851028
cg07020540	0.00169448	0.999998	0.00586194	0.00586194	2	102968194	R	II	IL1RL1	Body	shelf	Body-shelf	chr2:102972118-102972596	rs151022743;rs545075452	37;28
cg06023838	0.00169513	0.999998	0.0409928	0.0409928	10	71273679	F	II		IGR	opensea	IGR-opensea		rs551312905;rs4745990	0;17
cg23940732	0.00169541	0.999998	0.00656673	0.00656673	7	33725885	R	II		IGR	opensea	IGR-opensea		rs537132803;rs149510439	41;1
cg23610545	0.00169896	0.999998	0.0368556	0.0368556	7	51408228	F	II		IGR	opensea	IGR-opensea		rs80199769;rs187795944;rs576037099	0;6;11
cg01976401	0.00170124	0.999998	0.00499824	0.00499824	16	2827428	R	I	TCEB2	TSS200	island	TSS200-island	chr16:2826761-2827795	rs570774284;rs115550678;rs546810121;rs192691889;rs184141185	46;35;22;17;7
cg23845400	0.00170278	0.999998	0.00284339	0.00284339	6	36343668	R	I	ETV7	Body	opensea	Body-opensea		rs533695769;rs199556937;rs138350746;rs201419269;rs79496316;rs200598175	34;31;12;8;2;1
cg21126626	0.00170821	0.999998	0.0327714	0.0327714	5	68787747	R	II	OCLN	TSS1500	shore	TSS1500-shore	chr5:68788151-68789823
cg15551981	0.00170865	0.999998	0.0338535	0.0338535	8	28552181	F	II		IGR	opensea	IGR-opensea
cg17992259	0.00171546	0.999998	-0.0217435	0.0217435	2	240845060	F	II		IGR	island	IGR-island	chr2:240844829-240845061
cg21645358	0.00171564	0.999998	0.00767376	0.00767376	8	80745167	F	II	LOC101927040	Body	opensea	Body-opensea		rs184979867;rs115424172	1;49
cg19930620	0.00171806	0.999998	0.012415	0.012415	3	7340148	F	II	GRM7	Body	opensea	Body-opensea		rs149536120;rs561246732;rs2291867;rs34236450	0;7;16;24
cg05990867	0.00171952	0.999998	0.00687285	0.00687285	21	36233712	F	II	RUNX1	Body	opensea	Body-opensea		rs551478255;rs79760373;rs114683625	29;44;51
cg07007723	0.00172163	0.999998	-0.00186473	0.00186473	10	103912296	R	II	NOLC1	Body	island	Body-island	chr10:103911696-103912546	rs371012896	1
cg26785620	0.00172443	0.999998	-0.00410842	0.00410842	16	47155170	R	II	NETO2	Body	opensea	Body-opensea		rs556216911;rs567919078	47;10
cg15844611	0.00172445	0.999998	-0.00595145	0.00595145	15	68113580	F	II		IGR	shore	IGR-shore	chr15:68115485-68122575	rs556872039	25
cg16058680	0.00172467	0.999998	0.0253652	0.0253652	22	49747955	F	II		IGR	opensea	IGR-opensea		rs555890704	1
cg09364338	0.00172627	0.999998	-0.0103611	0.0103611	6	30434523	R	II		IGR	shore	IGR-shore	chr6:30434029-30434422
cg11691724	0.00172731	0.999998	0.00508339	0.00508339	10	13769634	F	II	FRMD4A	Body	opensea	Body-opensea		rs184892389	31
cg17016175	0.00173209	0.999998	0.0044277	0.0044277	2	98507477	R	II	TMEM131	Body	opensea	Body-opensea		rs538223512;rs552135626;rs190783169	36;14;11
cg02539798	0.00173234	0.999998	0.0410392	0.0410392	7	158272469	F	II	PTPRN2	Body	opensea	Body-opensea		rs539322575;rs143359354;rs74446227	16;30;51
cg07962128	0.00173516	0.999998	-0.00894727	0.00894727	13	37004812	R	II	CCNA1	TSS1500	shore	TSS1500-shore	chr13:37005581-37006453	rs3814804	27
cg00511416	0.00173748	0.999998	0.00711982	0.00711982	14	73454467	R	II	ZFYVE1	TSS1500	opensea	TSS1500-opensea
cg13324630	0.00173967	0.999998	0.0109947	0.0109947	21	36837822	R	I	LOC100506403	Body	opensea	Body-opensea		rs192139773	6
cg24661695	0.00174349	0.999998	-0.000122242	0.000122242	8	38259256	R	II	LETM2	Body	opensea	Body-opensea		rs560070525	32
cg09654046	0.00174399	0.999998	0.0340078	0.0340078	7	99517295	F	II	TRIM4	TSS200	island	TSS200-island	chr7:99516602-99517296	rs551737773;rs566794310;rs534297345	25;39;43
cg14827527	0.00174746	0.999998	0.0317554	0.0317554	5	180542592	R	II		IGR	shore	IGR-shore	chr5:180541651-180541898
cg13886354	0.00175005	0.999998	-0.0146553	0.0146553	9	17906113	R	I		IGR	shore	IGR-shore	chr9:17906419-17907488	rs55946083;rs113337915;rs140636820	49;41;11
cg14279274	0.00175253	0.999998	0.026797	0.026797	5	135290477	F	II	LECT2	1stExon	opensea	1stExon-opensea		rs139406857;rs148112810;rs569920367;rs537210503	0;1;2;49
cg12879309	0.00175368	0.999998	0.00461848	0.00461848	8	25141757	F	II	DOCK5	Body	opensea	Body-opensea		rs141036085	0
cg02189760	0.00175407	0.999998	0.0125747	0.0125747	19	49842655	R	II	CD37	Body	island	Body-island	chr19:49842654-49843628	rs58575379;rs139445561	47;14
cg26027904	0.00175631	0.999998	-0.0309967	0.0309967	4	88024681	R	II	AFF1	Body	opensea	Body-opensea		rs371862046	16
cg06134331	0.00175781	0.999998	0.0278827	0.0278827	22	24232799	R	II		IGR	shelf	IGR-shelf	chr22:24236257-24237539	rs73400538	16
cg00406319	0.00175979	0.999998	0.0062657	0.0062657	10	126851303	F	I		IGR	island	IGR-island	chr10:126847224-126851327	rs117650793;rs558150617	6;19
cg19729116	0.00176218	0.999998	-0.00648036	0.00648036	6	26501981	R	I	BTN1A1	Body	island	Body-island	chr6:26501725-26502107	rs201559724;rs201510329	7;1
cg20086888	0.00176585	0.999998	-0.00272218	0.00272218	19	42806146	R	II	PRR19	TSS200	island	TSS200-island	chr19:42806136-42806871	rs113210903	41
cg02553305	0.00176597	0.999998	-0.00521218	0.00521218	6	28105233	F	II		IGR	island	IGR-island	chr6:28104781-28105240
cg23560140	0.00177136	0.999998	0.0397434	0.0397434	14	94772561	R	II	SERPINA6	Body	opensea	Body-opensea		rs546678080;rs202038305	28;2
cg25914337	0.00177511	0.999998	0.00531921	0.00531921	2	135461975	F	II	TMEM163	Body	opensea	Body-opensea		rs115816475	0
cg16251777	0.00177717	0.999998	-0.0207628	0.0207628	6	152958864	F	II	SYNE1	TSS1500	shore	TSS1500-shore	chr6:152957810-152958472	rs573912216;rs150712378	7;41
cg07147748	0.00177909	0.999998	0.010837	0.010837	13	43936537	F	II	ENOX1	Body	opensea	Body-opensea
cg20883194	0.00178069	0.999998	0.0310774	0.0310774	12	45801769	F	II	ANO6	Body	opensea	Body-opensea		rs549374315;rs149389210;rs534945744;rs546475253;rs17095862;rs144665183	11;24;27;32;34;36
cg10776926	0.00178462	0.999998	-0.000400848	0.000400848	13	21750229	F	II	SKA3	Body	shore	Body-shore	chr13:21750287-21751332	rs561999608;rs181788405;rs2148706;rs141416807	0;5;35;48
cg15070801	0.00179081	0.999998	0.002218	0.002218	8	67417875	F	II	C8orf46	Body	island	Body-island	chr8:67417588-67417876	rs530291645	24
cg13685331	0.00179777	0.999998	0.00927897	0.00927897	9	114174788	R	II	KIAA0368	Body	opensea	Body-opensea		rs138378411	10
cg18995876	0.00180032	0.999998	0.00743327	0.00743327	8	102202943	R	II		IGR	opensea	IGR-opensea		rs561351373	1
cg12691390	0.00180198	0.999998	0.00591352	0.00591352	3	184015999	R	II	PSMD2	TSS1500	shore	TSS1500-shore	chr3:184016577-184017416	rs112604816;rs184073606	24;18
cg18409784	0.00180272	0.999998	0.00406588	0.00406588	2	38103501	F	II	LINC00211	TSS1500	opensea	TSS1500-opensea		rs1978646	47
cg08112879	0.00180446	0.999998	-0.00799515	0.00799515	13	114088044	F	II	ADPRHL1	Body	shelf	Body-shelf	chr13:114085423-114085682	rs528070106;rs149763448;rs139075628;rs139955911;rs570992371;rs113433954	6;12;30;36;37;41
cg17527819	0.00180448	0.999998	-0.0249657	0.0249657	6	30140409	F	II	TRIM15	3'UTR	shore	3'UTR-shore	chr6:30139718-30140263	rs149454547;rs572495119;rs535385646	1;7;13
cg07990658	0.00180488	0.999998	0.0036663	0.0036663	16	89202571	R	II	ACSF3	Body	opensea	Body-opensea		rs567061393;rs143266989	33;1
cg14703934	0.00180518	0.999998	-0.0417581	0.0417581	2	29873581	R	II	ALK	Body	opensea	Body-opensea		rs531504972;rs549918487	42;31
cg24298788	0.00180948	0.999998	0.0136627	0.0136627	5	36214561	F	I	NADK2	Body	opensea	Body-opensea		rs551446472;rs562385360;rs537553266	6;11;29
cg14260004	0.00180998	0.999998	0.00428406	0.00428406	1	232692910	F	II		IGR	opensea	IGR-opensea		rs182976710;rs552626494;rs113975912;rs148369241	1;21;30;49
cg15408407	0.00181007	0.999998	0.00555988	0.00555988	19	1438438	F	I	RPS15	Body	island	Body-island	chr19:1438287-1438869	rs566529595;rs184229180;rs369933692;rs200194144;rs538601430	1;2;8;10;17
cg08298534	0.00181358	0.999998	-0.00757739	0.00757739	2	3321777	F	II	TSSC1	Body	shore	Body-shore	chr2:3321063-3321293	rs34901404	12
cg27422223	0.00181366	0.999998	0.0129711	0.0129711	15	81286635	R	II		IGR	opensea	IGR-opensea		rs186978249;rs191729223;rs150287525	42;24;1
cg02733861	0.0018194	0.999998	0.00774855	0.00774855	10	22880742	F	II	PIP4K2A	Body	opensea	Body-opensea		rs200591696	0
cg14687298	0.00182191	0.999998	-0.103484	0.103484	12	31272119	R	I		IGR	opensea	IGR-opensea		rs528838084;rs76915471;rs548594123;rs80045256;rs568580167	50;35;32;27;7
cg16580547	0.00182313	0.999998	0.0116901	0.0116901	11	12433224	F	II	PARVA	Body	opensea	Body-opensea		rs115171508	46
cg16184413	0.00182728	0.999998	0.0316483	0.0316483	12	90681636	R	II		IGR	opensea	IGR-opensea
cg09600947	0.00182923	0.999998	0.0112725	0.0112725	22	23051663	R	II		IGR	opensea	IGR-opensea		rs5759399;rs540728155;rs537930410	37;32;28
cg04747226	0.00183039	0.999998	0.00437939	0.00437939	11	105481319	R	I	GRIA4	5'UTR	island	5'UTR-island	chr11:105481126-105481422	rs566579396	7
cg13892088	0.0018328	0.999998	-0.0437728	0.0437728	7	154863323	F	II	HTR5A	1stExon	shore	1stExon-shore	chr7:154862680-154863245	rs575505343;rs201200511;rs546491947	16;34;43
cg22892760	0.00183497	0.999998	0.0110637	0.0110637	10	18823005	F	II	CACNB2	ExonBnd	opensea	ExonBnd-opensea		rs144367884;rs112164873;rs148674271;rs200212979	0;20;21;34
cg02019528	0.00183665	0.999998	0.00948855	0.00948855	14	101470446	F	II		IGR	opensea	IGR-opensea		rs139743668;rs117004937;rs7144694	1;20;37
cg14775960	0.00184141	0.999998	-0.0463298	0.0463298	3	126854109	R	II		IGR	island	IGR-island	chr3:126854106-126854848	rs145196170	4
cg03497297	0.0018428	0.999998	0.0109248	0.0109248	18	2655452	F	II	SMCHD1	TSS1500	island	TSS1500-island	chr18:2654918-2656817	rs541062284	40
cg13583085	0.00184293	0.999998	-0.0109358	0.0109358	5	133707568	R	I	UBE2B	Body	island	Body-island	chr5:133707020-133707892
cg18615431	0.00184592	0.999998	-0.00572079	0.00572079	19	19250617	R	II	TMEM161A	TSS1500	shore	TSS1500-shore	chr19:19249182-19249443	rs192714401;rs572927886	11;2
cg14286553	0.00184984	0.999998	-0.0424622	0.0424622	6	38773270	F	II	DNAH8	ExonBnd	opensea	ExonBnd-opensea		rs373742505;rs112491228;rs531878638;rs874808	0;1;3;23
cg11566520	0.00185124	0.999998	0.0148696	0.0148696	5	3327977	F	II		IGR	shore	IGR-shore	chr5:3326328-3326645	rs552951574	2
cg05859267	0.00185301	0.999998	-0.0409312	0.0409312	16	77469667	F	II	ADAMTS18	TSS1500	shore	TSS1500-shore	chr16:77468309-77469074	rs562457102;rs552541448;rs62043630	1;43;44
cg21688540	0.001854	0.999998	-0.0123201	0.0123201	3	106234714	F	II		IGR	opensea	IGR-opensea		rs571707384;rs527668148;rs74817052	8;22;43
cg04718733	0.00185415	0.999998	0.0115576	0.0115576	4	8107118	R	II	ABLIM2	Body	opensea	Body-opensea		rs190490354	26
cg02179029	0.00185573	0.999998	0.00282261	0.00282261	X	106359455	R	II	RBM41	Body	shelf	Body-shelf	chrX:106361519-106361900
cg26239297	0.0018573	0.999998	0.0284244	0.0284244	14	51347240	F	II	ABHD12B	Body	opensea	Body-opensea		rs143764492	1
cg13904560	0.00186114	0.999998	-0.0162041	0.0162041	15	26870826	F	II	GABRB3	Body	shelf	Body-shelf	chr15:26874097-26874528	rs191221533;rs530180111;rs143409569	1;3;27
cg09440129	0.00186482	0.999998	-0.0694523	0.0694523	16	56333966	F	II	GNAO1	Body	opensea	Body-opensea		rs531529386;rs112144415;rs556919102	1;12;32
cg04138253	0.00186598	0.999998	-0.0110948	0.0110948	14	102685729	F	II	WDR20	Body	opensea	Body-opensea		rs545796394	14
cg06864351	0.00186841	0.999998	0.0447457	0.0447457	14	85938115	F	II		IGR	opensea	IGR-opensea		rs140727127;rs528317500;rs141392006;rs561990771	1;17;25;41
cg24295423	0.00186852	0.999998	0.0444732	0.0444732	7	1336380	R	II		IGR	shore	IGR-shore	chr7:1337105-1337388	rs555546569;rs575310534	49;29
cg05266786	0.00187346	0.999998	0.0250341	0.0250341	10	49742271	F	II	ARHGAP22	Body	opensea	Body-opensea		rs140286895	15
cg16604233	0.00187346	0.999998	-0.0329999	0.0329999	6	33128923	F	II		IGR	shore	IGR-shore	chr6:33129291-33129718	rs576064032	9
cg23131418	0.0018741	0.999998	-0.00310036	0.00310036	1	40974724	F	I	EXO5	5'UTR	island	5'UTR-island	chr1:40974056-40974786
cg07060211	0.00187423	0.999998	-0.0131095	0.0131095	4	185811802	R	II		IGR	opensea	IGR-opensea
cg10238080	0.00187757	0.999998	-0.0254636	0.0254636	12	50445058	F	II		IGR	opensea	IGR-opensea		rs184025812	9
cg08865574	0.00187957	0.999998	0.0243393	0.0243393	8	2024193	R	II	MIR7160	TSS1500	opensea	TSS1500-opensea		rs112515632	1
cg04238520	0.00187964	0.999998	0.020164	0.020164	3	67914340	R	II	SUCLG2-AS1	Body	opensea	Body-opensea		rs575323591;rs576707590;rs554753699	21;19;1
cg19374947	0.00188692	0.999998	-0.00968455	0.00968455	2	264754	F	I	SH3YL1	TSS1500	island	TSS1500-island	chr2:263400-265238	rs568252986;rs535478309;rs145245512;rs142474493	3;18;40;41
cg19217469	0.00188915	0.999998	0.0294164	0.0294164	21	41808282	F	II	DSCAM	Body	opensea	Body-opensea		rs539434145;rs546619176;rs566541120	1;30;50
cg19904522	0.00189158	0.999998	-0.0229985	0.0229985	11	64574610	R	II	MEN1	Body	shelf	Body-shelf	chr11:64577277-64578349	rs531182340	3
cg27485084	0.00189209	0.999998	0.050811	0.050811	18	40857693	R	II	SYT4	TSS200	opensea	TSS200-opensea
cg18247505	0.0018926	0.999998	0.00981297	0.00981297	17	57501529	R	II		IGR	opensea	IGR-opensea		rs183330801;rs539445960;rs112006509	31;2;1
cg22741763	0.00189377	0.999998	-0.0369682	0.0369682	X	129158723	F	II	BCORL1	Body	opensea	Body-opensea
cg04954410	0.00189444	0.999998	0.00677697	0.00677697	9	36867588	F	II	PAX5	Body	opensea	Body-opensea		rs374784419	1
cg11912754	0.00189496	0.999998	0.0283054	0.0283054	8	48676898	R	I		IGR	island	IGR-island	chr8:48676838-48677109	rs139800912;rs181710161;rs532182098	37;5;4
cg16322014	0.00189533	0.999998	-0.00742988	0.00742988	11	6518559	R	II	DNHD1	5'UTR	opensea	5'UTR-opensea		rs573531507;rs536177618;rs144319418	46;14;13
cg03095697	0.00189918	0.999998	0.0390208	0.0390208	19	11781796	R	II		IGR	shelf	IGR-shelf	chr19:11785042-11785282	rs73922677;rs533057550	37;1
cg24340372	0.00190446	0.999998	0.0159222	0.0159222	6	125332090	F	II	RNF217	Body	opensea	Body-opensea
cg16717727	0.00190454	0.999998	-0.00951182	0.00951182	18	64217671	F	II	CDH19	Body	opensea	Body-opensea		rs483267;rs112006001;rs536384630	30;47;49
cg07760269	0.0019089	0.999998	-0.00693764	0.00693764	5	760077	R	I		IGR	shelf	IGR-shelf	chr5:755873-756254	rs577818272;rs398120	40;23
cg11406340	0.00191433	0.999998	0.00900703	0.00900703	10	1071573	R	II	C10orf110	Body	opensea	Body-opensea		rs148136802	1
cg11271132	0.00191499	0.999998	-0.035194	0.035194	X	11559099	F	II	ARHGAP6	Body	opensea	Body-opensea
cg13740606	0.00191636	0.999998	0.00657303	0.00657303	5	145478152	F	II	PLAC8L1	Body	opensea	Body-opensea		rs535433414;rs548936117	22;51
cg17988624	0.00191981	0.999998	-0.00483909	0.00483909	3	70776156	F	II		IGR	opensea	IGR-opensea		rs190683570	42
cg00544141	0.00191992	0.999998	0.00884236	0.00884236	5	93447570	R	II	FAM172A	TSS200	shore	TSS200-shore	chr5:93446953-93447436	rs564770333;rs145297536;rs562538419;rs146457118;rs184646682	51;45;44;28;8
cg24626856	0.00192121	0.999998	0.00749624	0.00749624	3	43147667	R	I	POMGNT2	TSS200	island	TSS200-island	chr3:43147184-43147713	rs566765346;rs729654;rs559097181;rs193055385	18;17;12;1
cg02796445	0.00192445	0.999998	0.0195806	0.0195806	19	48368820	R	II		IGR	opensea	IGR-opensea		rs145329134;rs296390;rs537244790	47;45;6
cg24810404	0.00192994	0.999998	0.0157759	0.0157759	9	106787665	R	II		IGR	opensea	IGR-opensea		rs190158984	1
cg09836792	0.00193797	0.999998	0.0227919	0.0227919	5	166272301	F	II		IGR	opensea	IGR-opensea		rs188600670;rs112428047	46;47
cg14262439	0.00193838	0.999998	0.0105778	0.0105778	12	126018155	R	I	TMEM132B	Body	island	Body-island	chr12:126018100-126018365	rs576528314	17
cg06635590	0.00194001	0.999998	-0.00262776	0.00262776	22	19764400	F	II	TBX1	Body	opensea	Body-opensea		rs577175637	1
cg01162900	0.00194362	0.999998	-0.024398	0.024398	X	149930532	F	II	MTMR1	Body	shore	Body-shore	chrX:149930696-149930908
cg01564135	0.00195305	0.999998	-0.0272339	0.0272339	7	27281216	F	II	EVX1	TSS1500	shore	TSS1500-shore	chr7:27282086-27283136	rs574069193;rs541465503;rs559561022;rs578059831	0;20;29;33
cg14058432	0.00195581	0.999998	0.00332509	0.00332509	14	56584702	R	II	PELI2	TSS1500	shore	TSS1500-shore	chr14:56585042-56586234
cg12150406	0.00195646	0.999998	0.0190347	0.0190347	18	8708612	F	I		IGR	shore	IGR-shore	chr18:8704721-8707557	rs570489169	1
cg20311100	0.00195731	0.999998	-0.0072483	0.0072483	12	9884176	R	II	CLECL1	Body	opensea	Body-opensea		rs1008611	19
cg03565923	0.00196505	0.999998	-0.00667309	0.00667309	5	136831390	F	II	SPOCK1	Body	shelf	Body-shelf	chr5:136834016-136835146
cg04340114	0.00196559	0.999998	0.00781345	0.00781345	16	89468673	F	II	ANKRD11	5'UTR	opensea	5'UTR-opensea		rs537527956;rs555710752	32;44
cg26260408	0.00196562	0.999998	0.043982	0.043982	4	53727979	F	II	RASL11B	TSS1500	shore	TSS1500-shore	chr4:53728037-53729000	rs62336790	21
cg08407620	0.00196653	0.999998	0.0336407	0.0336407	6	24743861	R	II		IGR	opensea	IGR-opensea		rs149221011	46
cg27058239	0.00196661	0.999998	0.0748511	0.0748511	3	197816796	F	II		IGR	opensea	IGR-opensea
cg15614309	0.00196739	0.999998	0.00760933	0.00760933	7	1636493	F	I		IGR	opensea	IGR-opensea		rs574395350;rs543131493;rs1030738	38;43;46
cg06598290	0.00196912	0.999998	-0.0218976	0.0218976	8	20093156	R	II		IGR	opensea	IGR-opensea		rs563891733;rs11204102	46;15
cg26770445	0.00197013	0.999998	0.0155518	0.0155518	6	27247876	R	II		IGR	opensea	IGR-opensea		rs189929863	15
cg14935369	0.0019723	0.999998	-0.00233685	0.00233685	15	40857407	R	I	C15orf57	TSS200	opensea	TSS200-opensea
cg06178315	0.00197271	0.999998	0.0362248	0.0362248	1	3774858	R	II	KIAA0562	TSS1500	shore	TSS1500-shore	chr1:3775077-3775369
cg25637390	0.00197858	0.999998	0.0224521	0.0224521	3	66474569	F	II	LRIG1	Body	opensea	Body-opensea		rs577433704;rs189305627	0;1
cg17195852	0.00198142	0.999998	-0.00485897	0.00485897	6	153324001	R	II	MTRF1L	TSS200	island	TSS200-island	chr6:153323534-153324320	rs556501344;rs114506589;rs192424748;rs554766928	33;22;16;8
cg26833781	0.00198345	0.999998	0.00466752	0.00466752	16	67310482	F	II	PLEKHG4	TSS1500	shelf	TSS1500-shelf	chr16:67312896-67313731	rs185687802;rs559261726	1;25
cg03024791	0.00198426	0.999998	0.034933	0.034933	11	2243261	R	II		IGR	opensea	IGR-opensea		rs575501100;rs545769848	37;26
cg13217322	0.00198651	0.999998	-0.026427	0.026427	5	141248736	F	II	PCDH1	Body	opensea	Body-opensea		rs142462335;rs146551718	34;40
cg01911808	0.00198892	0.999998	0.00865345	0.00865345	2	218738446	F	II	TNS1	Body	opensea	Body-opensea		rs73076393;rs77295625	28;49
cg07491979	0.00198923	0.999998	0.0108391	0.0108391	7	133331646	R	II	EXOC4	Body	opensea	Body-opensea		rs190267493	21
cg22501143	0.00199105	0.999998	0.0471364	0.0471364	1	21110436	R	II	HP1BP3	5'UTR	shelf	5'UTR-shelf	chr1:21112708-21114121
cg25672720	0.00200184	0.999998	0.011855	0.011855	4	189928662	F	II		IGR	opensea	IGR-opensea		rs549320319;rs141170998	20;31
cg21011691	0.00200264	0.999998	-0.00215382	0.00215382	4	71553895	F	I	UTP3	TSS1500	island	TSS1500-island	chr4:71553854-71554473	rs543390529	18
cg23557983	0.00200848	0.999998	0.0315066	0.0315066	11	92616396	F	II	FAT3	Body	island	Body-island	chr11:92615835-92616668	rs527334155;rs551997602	39;48
cg04619046	0.00200954	0.999998	-0.0214096	0.0214096	11	64541730	F	II	SF1	Body	shelf	Body-shelf	chr11:64545666-64546684	rs188562296;rs540839863;rs560764669;rs529332095	0;14;35;44
cg05128820	0.00201085	0.999998	0.0142395	0.0142395	11	117152058	R	II	RNF214	Body	opensea	Body-opensea
cg18260869	0.00201339	0.999998	0.0028557	0.0028557	4	187619486	F	II	FAT1	Body	opensea	Body-opensea		rs569338565;rs565287713	1;11
cg09565319	0.00201418	0.999998	0.00413012	0.00413012	6	168963731	R	I	SMOC2	Body	opensea	Body-opensea		rs547919233	4
cg09807275	0.00201962	0.999998	0.0128656	0.0128656	16	55422447	F	II		IGR	opensea	IGR-opensea		rs575859016;rs546053716;rs564362714;rs138160990;rs142558705	1;13;25;28;32
cg03018562	0.00202645	0.999998	-0.0291772	0.0291772	19	44503856	F	II		IGR	shelf	IGR-shelf	chr19:44507079-44507300	rs555421447	0
cg25916759	0.00202754	0.999998	0.0488784	0.0488784	7	101005863	R	II	COL26A1	TSS1500	shore	TSS1500-shore	chr7:101005899-101007443	rs143925235;rs575811585	27;2
cg02338858	0.0020291	0.999998	-0.00135006	0.00135006	1	10002945	R	II	NMNAT1	TSS1500	shore	TSS1500-shore	chr1:10003165-10003585	rs1220423;rs184587512	26;24
cg07347205	0.00203328	0.999998	-0.0239787	0.0239787	16	87159274	R	II		IGR	opensea	IGR-opensea		rs145623637;rs17780401;rs531631314;rs189744114	46;39;29;28
cg08733824	0.0020336	0.999998	-0.027485	0.027485	4	25161471	F	II	SEPSECS	Body	shore	Body-shore	chr4:25161781-25162290
cg16134137	0.00203954	0.999998	0.00427509	0.00427509	22	45610480	R	II	KIAA0930	Body	opensea	Body-opensea		rs543073991;rs563273270	45;24
cg08355456	0.00203992	0.999998	0.0503828	0.0503828	11	67383691	R	I		IGR	island	IGR-island	chr11:67383537-67383809	rs537108775;rs375484198;rs572155423;rs546048450	50;41;37;36
cg11116781	0.00204206	0.999998	0.0175592	0.0175592	X	123094384	F	I	STAG2	TSS1500	island	TSS1500-island	chrX:123093923-123094582
cg26017457	0.00204268	0.999998	-0.00154733	0.00154733	17	4634601	R	II	MED11	TSS200	island	TSS200-island	chr17:4634567-4635230	rs137876227;rs544698278;rs370174055	40;10;9
cg12671141	0.00204579	0.999998	0.00680473	0.00680473	3	39251053	F	II		IGR	opensea	IGR-opensea
cg27458152	0.00204583	0.999998	0.00890115	0.00890115	8	22249664	F	II	SLC39A14	5'UTR	opensea	5'UTR-opensea		rs569199613;rs536235808	0;1
cg09561351	0.00204645	0.999998	0.00600885	0.00600885	12	42876655	R	II	PRICKLE1	5'UTR	island	5'UTR-island	chr12:42876654-42878193
cg21394197	0.00204672	0.999998	0.00461945	0.00461945	7	149535361	F	I	ZNF862	TSS200	island	TSS200-island	chr7:149535243-149536037	rs546127288	0
cg06928312	0.00204846	0.999998	0.00663309	0.00663309	6	31781480	F	II	HSPA1L	5'UTR	shore	5'UTR-shore	chr6:31782872-31785190
cg23251970	0.00205683	0.999998	-0.0248149	0.0248149	1	68298816	F	I	GNG12	5'UTR	island	5'UTR-island	chr1:68298371-68299315	rs527658677	31
cg18515356	0.00205817	0.999998	0.0137644	0.0137644	2	138788306	R	II		IGR	opensea	IGR-opensea		rs111807151	7
cg24364760	0.00206534	0.999998	0.00374291	0.00374291	4	89513922	R	II	HERC3	5'UTR	island	5'UTR-island	chr4:89513028-89514481
cg03301460	0.002066	0.999998	-0.0577793	0.0577793	20	45618719	R	II	EYA2	Body	opensea	Body-opensea		rs545064733;rs563169841;rs202031659;rs112592600;rs199797930;rs113025140	39;29;22;20;9;2
cg26107055	0.00206713	0.999998	-0.011575	0.011575	5	125695687	F	II	GRAMD3	TSS200	opensea	TSS200-opensea		rs562115422;rs529112138;rs193292447	1;13;42
cg09916020	0.00207217	0.999998	-0.0108002	0.0108002	7	1546760	F	II		IGR	shelf	IGR-shelf	chr7:1543280-1544399	rs542822142;rs369392937;rs576285950;rs145142368;rs139019557;rs369579900	0;7;22;30;35;48
cg08675901	0.0020741	0.999998	0.0182071	0.0182071	8	62596890	R	II	ASPH	Body	opensea	Body-opensea		rs373568067;rs570840807	29;9
cg01224657	0.00207428	0.999998	0.00656533	0.00656533	21	45787795	R	II	TRPM2	Body	shore	Body-shore	chr21:45789090-45789373	rs200030129;rs9982220;rs146941603;rs540397965	39;38;18;1
cg12255554	0.00207479	0.999998	0.0182877	0.0182877	20	55982978	R	II	RBM38	3'UTR	island	3'UTR-island	chr20:55982631-55983074
cg11605143	0.00207639	0.999998	0.0108862	0.0108862	15	43017486	F	II	CDAN1	Body	opensea	Body-opensea		rs199778489	1
cg03173362	0.00208015	0.999998	0.00282976	0.00282976	6	43946594	R	II		IGR	opensea	IGR-opensea		rs191046266	1
cg03627993	0.00208193	0.999998	-0.0314785	0.0314785	X	10136709	F	II	CLCN4	5'UTR	opensea	5'UTR-opensea
cg11733677	0.00208522	0.999998	0.00543661	0.00543661	20	5328092	R	II		IGR	opensea	IGR-opensea		rs181297308;rs565586375;rs116223390;rs11697457;rs569937959	22;21;19;17;1
cg08692046	0.00208654	0.999998	0.0282521	0.0282521	1	21501347	R	II	EIF4G3	TSS200	shore	TSS200-shore	chr1:21503115-21503836	rs575276249	23
cg08486180	0.00208747	0.999998	-0.00581018	0.00581018	2	56461845	R	II	CCDC85A	Body	opensea	Body-opensea		rs560540623	14
cg04852989	0.00208847	0.999998	-0.00247721	0.00247721	22	19974685	R	I	ARVCF	Body	island	Body-island	chr22:19974274-19974756	rs547166731;rs7292055;rs193191275;rs552169747	37;33;23;8
cg04844574	0.00209276	0.999998	-0.00539358	0.00539358	12	122028594	F	II		IGR	opensea	IGR-opensea		rs370393096	31
cg27572740	0.00209305	0.999998	0.0147512	0.0147512	7	115316380	F	II		IGR	opensea	IGR-opensea		rs117573016;rs56713824;rs571111149	6;16;39
cg09838028	0.00209463	0.999998	0.031631	0.031631	7	122523306	F	II	CADPS2	Body	shelf	Body-shelf	chr7:122525748-122526959	rs79924252;rs538008092;rs550915691;rs555258737	0;1;7;38
cg25032963	0.00211121	0.999998	0.0180535	0.0180535	13	101766940	R	II	NALCN	Body	opensea	Body-opensea		rs536167215;rs550547858;rs76024565;rs144698956	44;35;32;1
cg20518889	0.00211176	0.999998	-0.0044197	0.0044197	2	71127529	R	II	VAX2	TSS200	island	TSS200-island	chr2:71126720-71129209	rs114993035;rs535558163	41;32
cg15576492	0.00211881	0.999998	0.0564741	0.0564741	1	1015447	F	I		IGR	shore	IGR-shore	chr1:1016863-1017439	rs547078142;rs570071589;rs539160702	8;10;13
cg02936854	0.00212123	0.999998	0.00498388	0.00498388	22	24199972	F	I	SLC2A11	Body	island	Body-island	chr22:24199058-24200206	rs564324471	47
cg08616392	0.00212394	0.999998	0.00467279	0.00467279	1	245318224	F	I	KIF26B	TSS200	island	TSS200-island	chr1:245316547-245320247
cg09955304	0.00212825	0.999998	0.0185328	0.0185328	14	33117588	F	II	AKAP6	Body	opensea	Body-opensea
cg25350774	0.00212897	0.999998	0.0332596	0.0332596	9	6271911	F	II		IGR	opensea	IGR-opensea		rs192968805;rs184803637;rs576745782	1;32;48
cg13894496	0.00213166	0.999998	0.0169759	0.0169759	10	99326436	R	II	UBTD1	Body	shelf	Body-shelf	chr10:99329960-99330204	rs527328920	30
cg17331254	0.00213333	0.999998	-0.00379879	0.00379879	8	52812185	F	I	PCMTD1	TSS1500	island	TSS1500-island	chr8:52811167-52812312
cg00163472	0.00213743	0.999998	0.00698958	0.00698958	5	140865902	R	II	PCDHGC4	1stExon	shore	1stExon-shore	chr5:140864527-140864748	rs148184642;rs534793835	18;1
cg16467063	0.00213799	0.999998	-0.00976261	0.00976261	15	94408216	F	II	LOC101927153	Body	opensea	Body-opensea
cg18082362	0.00214305	0.999998	-0.0317683	0.0317683	3	131854912	F	II		IGR	opensea	IGR-opensea		rs372767265;rs539943879;rs77612687;rs186941485	0;5;31;46
cg08276171	0.00214447	0.999998	0.0348888	0.0348888	14	104850405	F	II		IGR	opensea	IGR-opensea		rs536369919;rs148910529	0;13
cg08726298	0.00214968	0.999998	0.0186088	0.0186088	5	174115575	F	II		IGR	opensea	IGR-opensea
cg06523385	0.00215231	0.999998	-0.00860927	0.00860927	5	177563283	F	II	RMND5B	5'UTR	opensea	5'UTR-opensea
cg16058444	0.00215829	0.999998	0.0484457	0.0484457	11	28128726	F	II	KIF18A	5'UTR	shelf	5'UTR-shelf	chr11:28131863-28132221	rs529573298	47
cg05572800	0.00216233	0.999998	-0.0621366	0.0621366	4	6449865	F	II	PPP2R2C	Body	opensea	Body-opensea		rs182776044;rs547019238;rs566809338;rs150259622	0;21;27;47
cg23392501	0.00216356	0.999998	0.017795	0.017795	15	74422629	F	II	ISLR2	5'UTR	island	5'UTR-island	chr15:74419870-74423044
cg08419450	0.00216687	0.999998	0.0450397	0.0450397	10	90013989	F	II		IGR	opensea	IGR-opensea		rs74863748;rs77959898;rs555711946	24;32;41
cg07749087	0.00216984	0.999998	-0.0136764	0.0136764	2	151341779	F	I	RND3	Body	island	Body-island	chr2:151341742-151343191
cg07072513	0.00217235	0.999998	-0.00621697	0.00621697	19	4416315	R	II	CHAF1A	Body	opensea	Body-opensea		rs535810529;rs147271356;rs566065781	31;2;1
cg04955210	0.0021792	0.999998	0.00514164	0.00514164	4	1671500	F	II	FAM53A	5'UTR	opensea	5'UTR-opensea		rs141596386;rs574662739	30;44
cg11279014	0.00218704	0.999998	0.0196989	0.0196989	14	51835310	F	II		IGR	opensea	IGR-opensea
cg13757411	0.00218739	0.999998	-0.0464445	0.0464445	7	54406806	R	II	LINC01445	Body	opensea	Body-opensea		rs190236049;rs555351008	51;26
cg17852388	0.00219166	0.999998	0.00285667	0.00285667	16	31724218	R	II	ZNF720	TSS1500	shore	TSS1500-shore	chr16:31724651-31725071	rs140094747	16
cg23242017	0.00219278	0.999998	-0.00566558	0.00566558	7	97736138	R	II	LMTK2	TSS200	island	TSS200-island	chr7:97736035-97736854	rs150657360	48
cg06578089	0.00219523	0.999998	0.00768564	0.00768564	14	81864623	R	II	STON2	Body	opensea	Body-opensea		rs555526829;rs17551467;rs199894201	13;7;1
cg04003694	0.00219674	0.999998	-0.0183274	0.0183274	7	100787572	F	II		IGR	opensea	IGR-opensea		rs114396650;rs567504405;rs559669166	0;1;50
cg03888447	0.00220346	0.999998	0.0120394	0.0120394	2	36607424	R	II	CRIM1	Body	opensea	Body-opensea		rs530383146	23
cg07430608	0.00220519	0.999998	0.00463079	0.00463079	12	68723002	F	II	MDM1	Body	shelf	Body-shelf	chr12:68725847-68726475	rs143438854	1
cg16761702	0.00220537	0.999998	-0.00379606	0.00379606	20	43064436	F	II		IGR	opensea	IGR-opensea
cg09409129	0.0022059	0.999998	0.00810527	0.00810527	9	36479098	R	II		IGR	opensea	IGR-opensea		rs561417341	25
cg23610595	0.00220645	0.999998	-0.0384095	0.0384095	11	18225237	F	II		IGR	opensea	IGR-opensea		rs568466464	1
cg10845232	0.00220839	0.999998	0.0407039	0.0407039	6	12801552	F	II	PHACTR1	Body	opensea	Body-opensea		rs557504230;rs6916334;rs546206348	17;42;49
cg10317314	0.0022084	0.999998	-0.088913	0.088913	12	31272114	R	I		IGR	opensea	IGR-opensea		rs78796754;rs528838084;rs76915471;rs548594123;rs80045256;rs568580167	47;45;30;27;22;2
cg20731029	0.00221438	0.999998	0.0162682	0.0162682	19	40721241	F	II	MAP3K10	3'UTR	shore	3'UTR-shore	chr19:40723104-40724389	rs373985627;rs192185185	32;38
cg23952578	0.00221457	0.999998	0.0321679	0.0321679	1	116371871	R	I		IGR	shore	IGR-shore	chr1:116370810-116371303	rs10399824	37
cg09398169	0.00221485	0.999998	0.0201718	0.0201718	21	40291207	R	II	LOC400867	Body	opensea	Body-opensea		rs2836753;rs371157123	22;1
cg06593906	0.00221863	0.999998	-0.0156505	0.0156505	7	107026925	F	I	COG5	Body	opensea	Body-opensea		rs532763259;rs191413633;rs147231707	2;23;33
cg13777522	0.00221872	0.999998	-0.0113096	0.0113096	20	39989927	R	II	EMILIN3	Body	opensea	Body-opensea		rs199725822;rs147157827	11;2
cg13467672	0.00221992	0.999998	-0.00989424	0.00989424	17	40464625	R	II		IGR	island	IGR-island	chr17:40464293-40464947	rs572329478;rs534461115;rs111884103	29;18;15
cg05969533	0.00222174	0.999998	0.00714248	0.00714248	10	98754924	R	II		IGR	opensea	IGR-opensea		rs538918459	40
cg06617062	0.0022224	0.999998	0.0246765	0.0246765	5	43212609	R	II	NIM1K	5'UTR	opensea	5'UTR-opensea		rs140226973;rs10512821	45;21
cg08944615	0.00222318	0.999998	0.0107023	0.0107023	1	16374307	F	II	CLCNKB	Body	opensea	Body-opensea		rs547853048;rs945403;rs200995549	22;23;47
cg19912283	0.00222797	0.999998	-0.00507061	0.00507061	6	30884590	R	II	VARS2	Body	shelf	Body-shelf	chr6:30881533-30882296	rs182223926	45
cg17304852	0.00223177	0.999998	0.00726582	0.00726582	10	35836534	R	II	CCNY	Body	opensea	Body-opensea
cg12267155	0.00223663	0.999998	-0.00370606	0.00370606	11	29540334	R	II		IGR	opensea	IGR-opensea		rs550485844;rs546676435;rs150404176;rs191924104	49;29;2;1
cg25631688	0.00223675	0.999998	0.00784345	0.00784345	12	93502004	F	II		IGR	opensea	IGR-opensea		rs551930196	5
cg09825296	0.00223918	0.999998	-0.00684655	0.00684655	12	54774338	R	II	ZNF385A	Body	shore	Body-shore	chr12:54772687-54773028	rs576662657;rs550182394;rs568478646	28;10;1
cg18322658	0.00223949	0.999998	0.00492867	0.00492867	18	11655005	F	II	MIR7153	TSS200	opensea	TSS200-opensea		rs540015741	46
cg11722183	0.00224002	0.999998	0.00409485	0.00409485	4	166300014	F	I	CPE	TSS200	island	TSS200-island	chr4:166299975-166300668	rs543990252	10
cg06820149	0.00224017	0.999998	0.0162811	0.0162811	15	56053797	F	II		IGR	opensea	IGR-opensea
cg10122245	0.00224211	0.999998	0.0246461	0.0246461	15	84362890	R	II	ADAMTSL3	Body	opensea	Body-opensea		rs2730083;rs546577068;rs145218813	50;43;19
cg10062147	0.00224401	0.999998	0.0393941	0.0393941	7	6654422	R	II	ZNF853	TSS1500	shore	TSS1500-shore	chr7:6654745-6655860	rs62441318;rs564214736;rs531700814	26;15;3
cg04818943	0.00224638	0.999998	-0.0183103	0.0183103	16	90114200	R	I	LOC100130015	TSS200	opensea	TSS200-opensea
cg09787476	0.00224733	0.999998	-0.000654061	0.000654061	6	83903679	R	I	RWDD2A	5'UTR	island	5'UTR-island	chr6:83902606-83903777	rs16885957;rs547124181;rs569618547;rs538703232;rs558791991	47;46;45;31;5
cg02185007	0.00224783	0.999998	0.0446693	0.0446693	8	117587078	R	II		IGR	opensea	IGR-opensea		rs17743193	46
cg01977808	0.00224805	0.999998	0.0193718	0.0193718	1	198605749	F	II		IGR	opensea	IGR-opensea		rs115438080;rs576066176;rs543188341	0;1;16
cg10496627	0.00225072	0.999998	-0.0116352	0.0116352	13	102359193	F	II	ITGBL1	Body	opensea	Body-opensea		rs111732881;rs146829108	27;51
cg25114579	0.00225098	0.999998	0.00286836	0.00286836	9	128248838	F	II	MAPKAP1	Body	opensea	Body-opensea		rs554317122	14
cg23850567	0.00225341	0.999998	0.0376356	0.0376356	9	21801715	F	II	MTAP	TSS1500	shore	TSS1500-shore	chr9:21802524-21802981	rs184609694;rs546523648	13;47
cg27265057	0.00226022	0.999998	-0.00272079	0.00272079	6	42531531	R	II	UBR2	TSS1500	shore	TSS1500-shore	chr6:42531984-42532292	rs151235249	31
cg16256318	0.00226165	0.999998	0.0396544	0.0396544	17	21263350	F	II		IGR	opensea	IGR-opensea		rs570297669;rs184337236	2;14
cg16842187	0.00226899	0.999998	0.0212564	0.0212564	2	26951473	F	II	KCNK3	3'UTR	island	3'UTR-island	chr2:26950538-26951474
cg03923277	0.00226987	0.999998	-0.140088	0.140088	12	104359732	R	II	TDG	1stExon	island	1stExon-island	chr12:104359406-104360023
cg16487097	0.00227494	0.999998	-0.00490133	0.00490133	14	75800941	R	II		IGR	opensea	IGR-opensea		rs557778667;rs541485323;rs530248644	46;22;20
cg06438127	0.00227504	0.999998	0.00618127	0.00618127	11	45538919	R	II		IGR	opensea	IGR-opensea		rs540407816;rs11038507;rs191037895;rs550601236;rs562694794;rs151049327;rs141208451	51;42;41;11;7;2;1
cg14556256	0.00227972	0.999998	-0.010457	0.010457	10	79938389	R	I		IGR	opensea	IGR-opensea		rs149812124;rs564939825	32;3
cg10784519	0.00227987	0.999998	-0.00247164	0.00247164	6	30737231	R	II		IGR	opensea	IGR-opensea		rs147314854;rs548535338	45;3
cg16152136	0.0022799	0.999998	-0.00834624	0.00834624	8	102015912	R	II		IGR	opensea	IGR-opensea
cg12732638	0.00228176	0.999998	-0.0238345	0.0238345	8	142455333	F	II	FLJ43860	Body	shelf	Body-shelf	chr8:142452245-142452510	rs184801348;rs111913658;rs560228187;rs527360775	0;40;48;51
cg03784793	0.00228483	0.999998	0.051323	0.051323	3	116058982	R	II	LSAMP	Body	opensea	Body-opensea		rs536480349;rs554803006;rs573017060	41;26;1
cg13200550	0.00228541	0.999998	-0.0155084	0.0155084	12	66221789	F	II	RPSAP52	TSS1500	shore	TSS1500-shore	chr12:66217627-66220181	rs552619480	0
cg23325230	0.0022872	0.999998	-0.00314945	0.00314945	7	100272578	F	II	GNB2	5'UTR	island	5'UTR-island	chr7:100270875-100274003
cg14736111	0.00228828	0.999998	0.0101248	0.0101248	8	133915566	R	II	TG	Body	opensea	Body-opensea		rs114559569;rs369062397	51;2
cg14646676	0.00228829	0.999998	-0.00697176	0.00697176	10	32197260	F	II	ARHGAP12	1stExon	opensea	1stExon-opensea		rs536989925;rs142510766	11;38
cg10551484	0.00229128	0.999998	-0.0510264	0.0510264	4	152682615	R	II	GATB	TSS1500	shore	TSS1500-shore	chr4:152682041-152682293
cg13842133	0.00229909	0.999998	0.0192539	0.0192539	16	89363522	R	II	ANKRD11	Body	opensea	Body-opensea
cg00750977	0.00230391	0.999998	-0.0182006	0.0182006	4	105050582	F	II		IGR	opensea	IGR-opensea		rs553490296	31
cg11234013	0.00231104	0.999998	0.0406082	0.0406082	11	27646797	R	II	BDNFOS	Body	opensea	Body-opensea		rs576391232	17
cg01055281	0.00231158	0.999998	0.0147128	0.0147128	16	50746052	R	II	NOD2	Body	opensea	Body-opensea		rs144468550;rs6413461;rs139097081;rs143963486;rs146458676;rs140876663	51;36;28;18;3;2
cg04116858	0.002315	0.999998	0.00426939	0.00426939	1	159895664	F	II	TAGLN2	TSS1500	shore	TSS1500-shore	chr1:159894329-159895398	rs548496542	37
cg02324356	0.00232024	0.999998	0.00043503	0.00043503	9	271757	F	II	DOCK8	TSS1500	opensea	TSS1500-opensea		rs143576729;rs114889958;rs148881017;rs547239022;rs565543666;rs536003631	0;1;20;23;26;40
cg17414208	0.00232091	0.999998	0.00298018	0.00298018	17	79551175	R	II	NPLOC4	Body	opensea	Body-opensea		rs543226653;rs149503965;rs189903791	27;19;1
cg01674000	0.00232098	0.999998	0.0298756	0.0298756	1	47223568	F	II		IGR	opensea	IGR-opensea		rs146142402;rs140198712;rs188576421;rs532711287;rs72900776	0;1;28;29;43
cg08884591	0.00232149	0.999998	-0.0263518	0.0263518	11	62037191	F	II	SCGB2A2	TSS1500	opensea	TSS1500-opensea		rs561883756;rs530783515;rs148938411;rs570418041	0;1;30;36
cg26128441	0.00232313	0.999998	0.00981291	0.00981291	11	57105339	F	II	P2RX3	TSS1500	shore	TSS1500-shore	chr11:57102841-57103430	rs144410983	48
cg14598478	0.00232447	0.999998	0.0490487	0.0490487	15	84363061	R	II	ADAMTSL3	Body	opensea	Body-opensea		rs570745528;rs1477593;rs553365601	28;18;3
cg08864344	0.00232489	0.999998	0.030679	0.030679	1	33772997	F	II		IGR	island	IGR-island	chr1:33772146-33773104	rs200061924;rs181569269;rs376190499;rs566125550	12;19;22;42
cg08795149	0.00232504	0.999998	-0.0383164	0.0383164	7	49167921	R	II		IGR	opensea	IGR-opensea		rs530353831;rs182850926;rs4534090	51;18;16
cg14814637	0.00232507	0.999998	-0.0434383	0.0434383	13	24626904	R	II	SPATA13	Body	opensea	Body-opensea		rs571637182;rs7329991	30;28
cg07459688	0.00232611	0.999998	0.0461635	0.0461635	5	6526145	F	II		IGR	opensea	IGR-opensea		rs537986214	51
cg15852125	0.00232637	0.999998	-0.0143684	0.0143684	12	52967677	R	II	KRT74	TSS200	opensea	TSS200-opensea
cg16677923	0.00232852	0.999998	-0.00154685	0.00154685	16	68678835	R	I	CDH3	5'UTR	island	5'UTR-island	chr16:68678686-68680149
cg20468415	0.0023286	0.999998	0.052511	0.052511	8	41592973	F	II	ANK1	Body	opensea	Body-opensea		rs538987016;rs375514822;rs558828797;rs574916522	0;1;5;29
cg10061342	0.00232864	0.999998	0.00320582	0.00320582	1	184357556	R	II	C1orf21	5'UTR	shore	5'UTR-shore	chr1:184355415-184356811
cg08949053	0.00232972	0.999998	0.00783764	0.00783764	12	50151903	F	II	TMBIM6	Body	opensea	Body-opensea		rs576054764;rs541791798	21;33
cg02746187	0.00233565	0.999998	-0.00172097	0.00172097	15	53076188	R	II	ONECUT1	Body	island	Body-island	chr15:53076187-53077926	rs550981152	30
cg23129019	0.0023363	0.999998	0.0886835	0.0886835	19	49665460	R	II	TRPM4	Body	shelf	Body-shelf	chr19:49669275-49669552	rs12980226;rs558350671	11;4
cg14039251	0.00233648	0.999998	0.00269267	0.00269267	10	105371288	F	II	SH3PXD2A	Body	opensea	Body-opensea		rs553008168;rs200140824	1;40
cg07013032	0.00233793	0.999998	0.0222602	0.0222602	16	23074005	F	II	USP31	3'UTR	opensea	3'UTR-opensea		rs577932692	48
cg17002230	0.00233793	0.999998	-0.0317563	0.0317563	11	69561411	R	II		IGR	opensea	IGR-opensea		rs9667552;rs371885288	20;1
cg00633240	0.00234111	0.999998	-0.00709067	0.00709067	18	6787551	F	II		IGR	opensea	IGR-opensea		rs199800852;rs543617742	0;30
cg11554421	0.00234125	0.999998	0.00902842	0.00902842	6	32016690	R	II	TNXB	Body	opensea	Body-opensea		rs59557474	24
cg00001638	0.00234483	0.999998	-0.00708012	0.00708012	5	129212639	F	II		IGR	opensea	IGR-opensea		rs75379191;rs548538713	1;13
cg21737243	0.00234691	0.999998	0.0180166	0.0180166	7	99012691	R	II	BUD31	Body	opensea	Body-opensea		rs59986060;rs114684306;rs540636055;rs561904915	47;40;35;2
cg05806645	0.00234747	0.999998	0.0812544	0.0812544	8	9009352	F	II	PPP1R3B	TSS1500	island	TSS1500-island	chr8:9008058-9009353	rs190948025;rs544578384;rs561621255	0;39;51
cg14422660	0.00234899	0.999998	0.000661212	0.000661212	6	105628044	F	II	POPDC3	TSS200	shore	TSS200-shore	chr6:105627406-105627830	rs550095476	5
cg27145197	0.00235161	0.999998	-0.0055023	0.0055023	2	197874455	F	II	ANKRD44	Body	opensea	Body-opensea		rs193249500;rs567087668;rs73049606;rs530583910	0;1;13;40
cg10543450	0.00235562	0.999998	-0.00852818	0.00852818	2	119592325	F	II		IGR	shore	IGR-shore	chr2:119592602-119593845	rs567588336;rs528464599	7;41
cg04884232	0.00235838	0.999998	0.00217376	0.00217376	12	124867503	F	II	NCOR2	Body	opensea	Body-opensea		rs549550858;rs567935389;rs535330503;rs141748814	0;19;26;35
cg08028503	0.00235849	0.999998	-0.0198208	0.0198208	11	317932	F	II		IGR	shore	IGR-shore	chr11:315739-316539	rs540116915;rs556539467;rs576509960	1;3;9
cg01581781	0.00235918	0.999998	0.0506099	0.0506099	5	174872371	F	II	DRD1	TSS1500	shore	TSS1500-shore	chr5:174870753-174872345	rs113267937	0
cg22474886	0.00235986	0.999998	-0.0104695	0.0104695	6	148663426	R	II	SASH1	TSS1500	island	TSS1500-island	chr6:148663425-148664041	rs539681756	36
cg25423077	0.00236431	0.999998	0.0489552	0.0489552	18	59221601	F	I	CDH20	Body	island	Body-island	chr18:59221451-59221986	rs118077394;rs139351388;rs200411919	15;30;50
cg06219670	0.00236906	0.999998	0.00308121	0.00308121	11	95886395	R	II	MAML2	Body	opensea	Body-opensea		rs547756974;rs147766973;rs539938990	48;24;2
cg14307477	0.00236914	0.999998	0.0301732	0.0301732	19	51330469	R	I	KLK15	Body	island	Body-island	chr19:51330212-51330470	rs61752560	48
cg08789301	0.00236938	0.999998	-0.00195485	0.00195485	3	9885922	R	II	RPUSD3	TSS1500	shore	TSS1500-shore	chr3:9885512-9885780	rs541947413	9
cg26632559	0.00237322	0.999998	0.0227023	0.0227023	12	9297489	F	II		IGR	opensea	IGR-opensea
cg20276533	0.0023738	0.999998	0.00970364	0.00970364	3	32174194	F	II	GPD1L	Body	opensea	Body-opensea		rs117725368;rs77045511	1;14
cg24282960	0.00237521	0.999998	0.0080557	0.0080557	18	72235409	F	II	CNDP1	Body	opensea	Body-opensea		rs185852473;rs7506258	1;23
cg16334869	0.00237654	0.999998	0.0305462	0.0305462	7	6698992	F	II		IGR	shelf	IGR-shelf	chr7:6691948-6695242	rs541863314;rs548527002;rs139701273	1;49;50
cg10700076	0.00238298	0.999998	0.0223388	0.0223388	15	69707986	F	II	KIF23	5'UTR	shore	5'UTR-shore	chr15:69706516-69707352	rs531138549	44
cg11308690	0.00238763	0.999998	-0.00113903	0.00113903	3	186284747	F	II	TBCCD1	5'UTR	shore	5'UTR-shore	chr3:186284809-186285329	rs535033045	45
cg11147094	0.00239407	0.999998	0.00663079	0.00663079	15	88420438	F	II	NTRK3	Body	opensea	Body-opensea		rs141446230;rs145496534;rs78443344;rs78975701;rs112578820	1;8;14;23;27
cg13759894	0.00239593	0.999998	0.0161458	0.0161458	3	137771465	R	II		IGR	opensea	IGR-opensea		rs66595445;rs151174747	32;1
cg08376583	0.00240106	0.999998	0.0102513	0.0102513	6	32222492	R	II		IGR	opensea	IGR-opensea		rs146222212	43
cg06931073	0.00240585	0.999998	-0.0190535	0.0190535	14	31733069	F	II		IGR	opensea	IGR-opensea		rs138649727;rs571936671;rs538661518;rs553518541	0;1;19;39
cg04275566	0.00240686	0.999998	0.00143212	0.00143212	13	113512395	R	II	ATP11A	Body	opensea	Body-opensea		rs529038955;rs547200440;rs565405571;rs182657569;rs557309724;rs569668020;rs187660717	43;34;18;15;13;10;2
cg08940097	0.00240811	0.999998	0.00209745	0.00209745	17	74094040	R	I	EXOC7	Body	opensea	Body-opensea		rs377287252;rs138535055;rs200318922;rs200511065	39;23;22;2
cg09005971	0.0024103	0.999998	-0.0401235	0.0401235	10	133156015	R	II		IGR	opensea	IGR-opensea		rs548518081	2
cg05813952	0.00241254	0.999998	-0.0141563	0.0141563	4	47815126	R	II	CORIN	Body	opensea	Body-opensea
cg11408754	0.00241385	0.999998	-0.0101765	0.0101765	6	32169934	R	II	NOTCH4	Body	opensea	Body-opensea		rs550006982;rs147232319;rs538414798;rs141028533;rs142477287	35;34;16;3;1
cg20438706	0.00241723	0.999998	0.0144419	0.0144419	1	25389217	R	II		IGR	opensea	IGR-opensea
cg12011663	0.00241769	0.999998	-0.00595848	0.00595848	5	132299456	R	I	AFF4	TSS200	island	TSS200-island	chr5:132298789-132299740	rs547020830;rs567015517;rs538865335	25;23;15
cg13331688	0.00241949	0.999998	-0.00645588	0.00645588	14	92516854	R	II		IGR	opensea	IGR-opensea		rs558269159;rs191410059;rs74071830;rs183730013	26;24;23;1
cg27252467	0.00242069	0.999998	-0.0466166	0.0466166	13	19585665	R	II	LOC348021	Body	opensea	Body-opensea		rs546773873	45
cg01986350	0.00242196	0.999998	-0.00151715	0.00151715	9	123639608	F	I	PHF19	TSS200	island	TSS200-island	chr9:123638820-123639936
cg09127654	0.00242468	0.999998	0.00510079	0.00510079	15	71087128	R	II		IGR	opensea	IGR-opensea		rs112972066;rs143456071;rs374328181	45;37;35
cg02113096	0.00242626	0.999998	-0.00548176	0.00548176	10	92300614	R	II	LOC101926942	TSS200	opensea	TSS200-opensea		rs563432224;rs532363739	5;2
cg20665393	0.00242665	0.999998	-0.00209588	0.00209588	1	235324750	F	II	RBM34	TSS200	shore	TSS200-shore	chr1:235324264-235324717	rs561916190	3
cg20865323	0.00243607	0.999998	-0.0229713	0.0229713	6	143999666	F	II	PHACTR2	Body	island	Body-island	chr6:143999154-143999667	rs147847777;rs141174488	9;20
cg05494579	0.00243781	0.999998	0.0259361	0.0259361	15	70202287	R	II		IGR	opensea	IGR-opensea		rs539495300;rs35550758	24;18
cg18001714	0.00243954	0.999998	-0.0041683	0.0041683	5	14871894	R	II	ANKH	TSS200	shore	TSS200-shore	chr5:14872206-14872572	rs560266035;rs527428283	51;7
cg01869342	0.00244135	0.999998	0.0022303	0.0022303	4	106983673	R	II	TBCK	Body	opensea	Body-opensea		rs565499157;rs534593481	17;2
cg11848539	0.00244522	0.999998	-0.00271158	0.00271158	6	47277822	F	II	TNFRSF21	TSS200	island	TSS200-island	chr6:47276455-47277823	rs576172623;rs543499487;rs544944582;rs555960054	8;37;40;45
cg25051831	0.00244917	0.999998	-0.00667679	0.00667679	4	30721774	F	II	PCDH7	TSS1500	island	TSS1500-island	chr4:30721204-30724842
cg06537829	0.00245059	0.999998	0.00698291	0.00698291	17	16283976	F	II	UBB	TSS1500	island	TSS1500-island	chr17:16283927-16284768	rs541961231;rs181218631;rs74449420	26;34;40
cg14421348	0.00245647	0.999998	0.00750576	0.00750576	14	50779022	R	I	ATP5S	TSS200	island	TSS200-island	chr14:50778680-50779544	rs539390637;rs558896317;rs7155623;rs7155144	41;28;23;22
cg15634165	0.00245844	0.999998	0.00955206	0.00955206	1	179675666	F	II		IGR	opensea	IGR-opensea		rs148685255;rs75167879	2;34
cg11649182	0.00246222	0.999998	0.0197326	0.0197326	1	1539923	F	II		IGR	shelf	IGR-shelf	chr1:1534331-1536136	rs191975013;rs138587302;rs531126747;rs550898280;rs4075275	11;13;17;22;31
cg03459543	0.0024627	0.999998	0.00401697	0.00401697	3	118753660	F	I	IGSF11	5'UTR	island	5'UTR-island	chr3:118753092-118753961	rs528679021;rs547022808	8;36
cg23310290	0.00246293	0.999998	0.0325878	0.0325878	7	676291	F	II	PRKAR1B	Body	shore	Body-shore	chr7:675569-676095	rs149170864	29
cg22775789	0.00246439	0.999998	0.0275045	0.0275045	12	56694541	R	II	CS	TSS1500	shore	TSS1500-shore	chr12:56693680-56694345
cg22631459	0.00246538	0.999998	0.0175815	0.0175815	19	10047726	R	I	OLFM2	TSS1500	shore	TSS1500-shore	chr19:10046824-10047067	rs567758579	51
cg12712374	0.00247033	0.999998	-0.000495152	0.000495152	14	23398828	R	II	PRMT5	TSS200	shore	TSS200-shore	chr14:23398410-23398752	rs539270023;rs556280354;rs576307958;rs535740747;rs17525706	33;14;13;11;2
cg19402268	0.00247089	0.999998	-0.0384875	0.0384875	1	67802560	F	II	IL12RB2	Body	opensea	Body-opensea		rs539258058;rs17129805	1;33
cg14836670	0.00247182	0.999998	0.0438405	0.0438405	16	19190934	R	II	SYT17	Body	shelf	Body-shelf	chr16:19194883-19195209	rs540638198;rs79899094	29;2
cg23060586	0.00247318	0.999998	-0.0109801	0.0109801	3	188822100	R	II		IGR	opensea	IGR-opensea		rs550822311;rs564625736;rs533430025;rs183169993;rs138347722	33;32;14;13;12
cg16838001	0.00247445	0.999998	-0.00452873	0.00452873	19	14543874	R	II	PKN1	TSS1500	island	TSS1500-island	chr19:14543873-14544704
cg15718838	0.00247518	0.999998	0.0192668	0.0192668	18	5867839	F	II		IGR	opensea	IGR-opensea		rs575951157	5
cg01028017	0.00247537	0.999998	-0.0400737	0.0400737	6	92363854	F	II		IGR	opensea	IGR-opensea
cg21615583	0.00247687	0.999998	0.0064637	0.0064637	2	219866512	F	I	MIR375	TSS200	island	TSS200-island	chr2:219866131-219868054	rs188339811;rs574855055;rs557211348	17;21;31
cg19675684	0.00247916	0.999998	0.00821745	0.00821745	1	39456578	F	II	AKIRIN1	TSS1500	shore	TSS1500-shore	chr1:39456655-39457271	rs570161284;rs539050176	21;29
cg11918743	0.00248255	0.999998	-0.0260036	0.0260036	5	176291130	R	II	UNC5A	Body	opensea	Body-opensea		rs571490894	2
cg08830379	0.00248354	0.999998	-0.0243433	0.0243433	12	81110208	R	II	MYF5	TSS1500	shore	TSS1500-shore	chr12:81110725-81111126	rs545009766;rs116133839	24;9
cg16821068	0.00248703	0.999998	0.0108705	0.0108705	11	129245691	F	II	BARX2	TSS200	island	TSS200-island	chr11:129245108-129246395
cg02459107	0.00249356	0.999998	0.0109659	0.0109659	1	67143332	R	II	SGIP1	Body	opensea	Body-opensea		rs533233610	50
cg21454407	0.00249374	0.999998	-0.00556224	0.00556224	18	32758248	R	II		IGR	opensea	IGR-opensea		rs76899050;rs543004639;rs141934528;rs185604214	50;47;2;1
cg16517320	0.00249538	0.999998	-0.0108619	0.0108619	3	138762462	R	II	PRR23C	3'UTR	shore	3'UTR-shore	chr3:138762689-138764113	rs143029991;rs138508491	21;2
cg19335787	0.00249556	0.999998	0.0109596	0.0109596	6	35940690	F	II	SLC26A8	Body	opensea	Body-opensea		rs572022950;rs542469288	1;20
cg10722799	0.00249585	0.999998	-0.00659109	0.00659109	21	36041699	R	II	CLIC6	1stExon	island	1stExon-island	chr21:36041305-36043224
cg23113318	0.00249818	0.999998	0.00852261	0.00852261	1	51737867	F	II	RNF11	3'UTR	opensea	3'UTR-opensea		rs138476185;rs544842668;rs563106928	27;30;44
cg15831743	0.00249856	0.999998	0.00693133	0.00693133	5	122421924	R	I		IGR	shelf	IGR-shelf	chr5:122424337-122424539
cg14373091	0.00251022	0.999998	0.0058897	0.0058897	9	131988251	F	II		IGR	opensea	IGR-opensea		rs569954187;rs532393284;rs552309893	0;7;28
cg12911763	0.00251081	0.999998	0.0130999	0.0130999	11	125133335	F	II	PKNOX2	5'UTR	opensea	5'UTR-opensea		rs529816650;rs546423134	0;10
cg04186174	0.00251605	0.999998	-0.0259876	0.0259876	2	241596074	R	II		IGR	opensea	IGR-opensea		rs372109205;rs541088153	28;27
cg04267345	0.00252252	0.999998	-0.0162047	0.0162047	14	24835104	R	I	NFATC4	TSS1500	shore	TSS1500-shore	chr14:24835810-24836220
cg02087565	0.00252911	0.999998	0.0101319	0.0101319	6	170585664	F	I		IGR	shore	IGR-shore	chr6:170584091-170584307	rs547514382	21
cg05370896	0.00253282	0.999998	-0.00640127	0.00640127	10	105453461	F	II	SH3PXD2A	Body	shore	Body-shore	chr10:105452338-105453230	rs576721426	46
cg26064487	0.00253338	0.999998	0.00270515	0.00270515	17	54982032	F	II	TRIM25	Body	opensea	Body-opensea		rs565443978;rs535944288	1;30
cg03952109	0.00253384	0.999998	0.0127575	0.0127575	5	93409932	R	II	FAM172A	Body	opensea	Body-opensea		rs570716536;rs539657964	44;30
cg09533458	0.00253457	0.999998	0.0136191	0.0136191	8	134082666	F	II	TG	Body	opensea	Body-opensea		rs551686487;rs183707198	10;45
cg09269604	0.00253486	0.999998	-0.00936291	0.00936291	1	156737239	F	II	PRCC	TSS200	island	TSS200-island	chr1:156737035-156738013	rs565718500;rs539022488	18;19
cg16734451	0.00253693	0.999998	0.0100472	0.0100472	8	32430022	R	II	NRG1	Body	opensea	Body-opensea		rs147435239;rs139633426;rs532868621	32;2;1
cg12017722	0.00253848	0.999998	-0.0486887	0.0486887	15	89181425	F	II	ISG20	TSS1500	opensea	TSS1500-opensea		rs533913095	1
cg11365548	0.00254065	0.999998	0.0438652	0.0438652	13	22237285	R	II		IGR	opensea	IGR-opensea		rs545551128	1
cg03771004	0.00254165	0.999998	0.015253	0.015253	12	100867711	F	II	NR1H4	5'UTR	opensea	5'UTR-opensea		rs571849476;rs561137053;rs193241649;rs56276483	6;15;16;33
cg04957146	0.00254831	0.999998	0.00197079	0.00197079	17	2551652	R	II	PAFAH1B1	Body	opensea	Body-opensea		rs537602412	19
cg07302910	0.00254899	0.999998	-0.0302659	0.0302659	10	118891355	R	II	VAX1	3'UTR	shore	3'UTR-shore	chr10:118892161-118892639	rs544634494;rs76664658	39;20
cg05572157	0.00255018	0.999998	0.0161419	0.0161419	1	1297784	F	II	MXRA8	TSS1500	opensea	TSS1500-opensea		rs191664351;rs34207949;rs574757232;rs540239278	0;10;24;34
cg10764381	0.00255202	0.999998	-0.0256597	0.0256597	14	22005948	R	II	SALL2	TSS1500	opensea	TSS1500-opensea
cg19586352	0.00255341	0.999998	-0.0104085	0.0104085	13	25120195	R	II		IGR	shelf	IGR-shelf	chr13:25115604-25116429	rs185848294;rs112858409;rs191448784	51;34;25
cg17024194	0.0025545	0.999998	0.0309575	0.0309575	9	133883148	R	II	LAMC3	TSS1500	shore	TSS1500-shore	chr9:133884359-133885010	rs566150262;rs150653017	30;19
cg13738571	0.00255586	0.999998	0.0112712	0.0112712	14	76012941	F	II	BATF	Body	island	Body-island	chr14:76012830-76013204	rs530778934;rs550569270	1;6
cg23453322	0.00255705	0.999998	0.0341888	0.0341888	4	14235703	F	II		IGR	opensea	IGR-opensea		rs539276598;rs559206895;rs141509396;rs145270410	1;3;7;19
cg05065603	0.00255736	0.999998	0.020607	0.020607	3	195989296	R	I	PCYT1A	Body	opensea	Body-opensea		rs542491167;rs115351174;rs527823716;rs552585739	20;13;10;2
cg02886541	0.00255776	0.999998	0.00623497	0.00623497	14	39582410	R	II	SIP1	TSS1500	shore	TSS1500-shore	chr14:39583458-39583701	rs142259255	51
cg07440278	0.00255791	0.999998	0.0055363	0.0055363	11	1673965	F	II	HCCA2	Body	island	Body-island	chr11:1673834-1674224	rs548887655;rs145026420;rs531365537;rs535034399	28;30;46;51
cg21374996	0.00256319	0.999998	0.0135819	0.0135819	1	193646829	F	II		IGR	opensea	IGR-opensea		rs538612987;rs140210143;rs143966704	8;31;43
cg14076496	0.0025639	0.999998	0.00323945	0.00323945	14	93651637	F	I	C14orf109	5'UTR	island	5'UTR-island	chr14:93650745-93651652
cg20264088	0.00256417	0.999998	0.0548772	0.0548772	15	41166515	R	I	RHOV	TSS200	island	TSS200-island	chr15:41165847-41166571
cg09368035	0.00256654	0.999998	-0.027082	0.027082	X	39943369	R	II	BCOR	5'UTR	island	5'UTR-island	chrX:39942756-39943419
cg18447402	0.00256706	0.999998	0.0338523	0.0338523	7	140706541	R	II	MRPS33	Body	opensea	Body-opensea		rs573997439;rs540985408;rs151138235	32;31;1
cg14674574	0.00257195	0.999998	-0.0172735	0.0172735	19	44575832	R	II	ZNF284	TSS1500	shore	TSS1500-shore	chr19:44576116-44576564	rs559410288	25
cg04062873	0.00257325	0.999998	0.00577515	0.00577515	19	2179214	R	II	DOT1L	Body	opensea	Body-opensea		rs551845528;rs149303930;rs539198632	24;19;1
cg04545556	0.00257706	0.999998	-0.0241084	0.0241084	7	98256076	F	II	NPTX2	Body	opensea	Body-opensea		rs146619878;rs554409324;rs181112184	8;15;20
cg11958080	0.00257908	0.999998	-0.0216156	0.0216156	1	180201206	F	II	LHX4	Body	island	Body-island	chr1:180198119-180204975
cg01269718	0.00257987	0.999998	-0.0149356	0.0149356	18	13869025	F	II		IGR	island	IGR-island	chr18:13868532-13869026
cg10443146	0.00258025	0.999998	0.0229154	0.0229154	2	170779769	F	II	UBR3	Body	opensea	Body-opensea		rs76624346	16
cg21437776	0.00258037	0.999998	0.0152533	0.0152533	20	42193670	F	II	SGK2	TSS1500	opensea	TSS1500-opensea		rs534438275	10
cg05291427	0.00258471	0.999998	0.00697509	0.00697509	22	25960712	R	I	ADRBK2	TSS200	shore	TSS200-shore	chr22:25960959-25961368	rs576935980	41
cg02824295	0.00259091	0.999998	0.00192188	0.00192188	19	50380742	F	I	TBC1D17	5'UTR	island	5'UTR-island	chr19:50379396-50381565	rs575632326	16
cg03891598	0.00259178	0.999998	0.0105638	0.0105638	16	83986782	R	I	OSGIN1	TSS200	opensea	TSS200-opensea		rs537046552;rs556964660	47;19
cg00286052	0.00259457	0.999998	0.0110985	0.0110985	9	123987744	F	II		IGR	opensea	IGR-opensea		rs180699848;rs185707117	0;28
cg24741914	0.00259484	0.999998	-0.000722424	0.000722424	1	165796866	R	I	UCK2	5'UTR	island	5'UTR-island	chr1:165796653-165797683	rs563108172;rs190341677	44;17
cg04333804	0.00259799	0.999998	0.00714061	0.00714061	12	124105768	R	II	EIF2B1	3'UTR	opensea	3'UTR-opensea		rs542350295	41
cg03103707	0.00260154	0.999998	0.00525527	0.00525527	20	43212504	F	II	PKIG	5'UTR	opensea	5'UTR-opensea
cg10820528	0.00260237	0.999998	0.00741121	0.00741121	1	42651909	F	II	FOXJ3	Body	opensea	Body-opensea		rs186446378;rs202081018;rs190925798	0;3;22
cg02173030	0.00260276	0.999998	0.00327127	0.00327127	10	134041506	R	I	STK32C	Body	island	Body-island	chr10:134041499-134041784	rs201439256;rs568242475;rs149194063;rs553393602	48;8;7;2
cg24388039	0.00260423	0.999998	0.0222304	0.0222304	2	134275548	R	II	NCKAP5	5'UTR	opensea	5'UTR-opensea		rs79620983;rs537607225;rs565317812;rs576795578;rs541175938	50;26;13;12;1
cg15981071	0.00260548	0.999998	0.0492664	0.0492664	15	79576432	F	II	ANKRD34C-AS1	TSS200	shore	TSS200-shore	chr15:79576059-79576270	rs563615325;rs138830844	13;35
cg24260662	0.00260686	0.999998	0.0329918	0.0329918	2	133281441	R	II	GPR39	Body	opensea	Body-opensea
cg21587750	0.00260734	0.999998	0.00408867	0.00408867	9	86238144	R	I	IDNK	5'UTR	island	5'UTR-island	chr9:86237966-86238536	rs566045982;rs533148684	49;22
cg22636150	0.00261158	0.999998	-0.0359253	0.0359253	X	100138684	F	II		IGR	opensea	IGR-opensea
cg03048225	0.0026267	0.999998	0.00664255	0.00664255	16	68767789	F	II		IGR	shelf	IGR-shelf	chr16:68771034-68772344
cg13667488	0.00263333	0.999998	-0.0247384	0.0247384	6	48396235	F	II		IGR	opensea	IGR-opensea		rs181723045;rs77404011	27;42
cg19657351	0.00263844	0.999998	-0.0276765	0.0276765	6	10521558	F	II	GCNT2	TSS200	opensea	TSS200-opensea		rs544686617;rs572364887	17;50
cg07643503	0.00264367	0.999998	-0.000955939	0.000955939	18	32820679	F	II	ZNF397	TSS1500	shore	TSS1500-shore	chr18:32820785-32821203	rs535116785;rs558008761	5;25
cg16229415	0.00264463	0.999998	0.00711952	0.00711952	2	207308080	F	II	ADAM23	TSS1500	shore	TSS1500-shore	chr2:207308266-207308907
cg09187695	0.0026456	0.999998	0.0107916	0.0107916	7	544664	F	II	PDGFA	Body	opensea	Body-opensea		rs564529977;rs533144608;rs556238720	1;37;46
cg23995935	0.00264567	0.999998	-0.04377	0.04377	8	139779817	F	II	COL22A1	Body	opensea	Body-opensea		rs543595958	37
cg16790416	0.00264808	0.999998	0.0155663	0.0155663	10	112403098	R	II	RBM20	TSS1500	island	TSS1500-island	chr10:112402953-112404328	rs543015612;rs141332510	44;18
cg22491440	0.0026496	0.999998	-0.0478573	0.0478573	1	18311356	R	II		IGR	opensea	IGR-opensea		rs80327718	48
cg25769732	0.00265025	0.999998	0.0270918	0.0270918	1	92295946	R	II	TGFBR3	Body	opensea	Body-opensea
cg09817016	0.00265154	0.999998	0.07672	0.07672	5	137690920	F	II	KDM3B	Body	shore	Body-shore	chr5:137688146-137689054
cg26924967	0.00265312	0.999998	-0.00853358	0.00853358	19	3136097	R	I	GNA15	TSS200	opensea	TSS200-opensea		rs117552144	8
cg11005229	0.00265476	0.999998	0.0616707	0.0616707	1	67114525	R	II	SGIP1	Body	opensea	Body-opensea		rs191573827;rs184321884;rs114638401	18;17;1
cg00356628	0.00265672	0.999998	-0.0132653	0.0132653	4	3319124	F	II	RGS12	Body	island	Body-island	chr4:3318577-3319128	rs201483642	4
cg02625502	0.00266507	0.999998	0.0191225	0.0191225	6	4491606	F	II		IGR	opensea	IGR-opensea		rs568570635;rs181449118;rs114018816;rs570843098	0;1;39;42
cg13707945	0.00266538	0.999998	-0.0105858	0.0105858	3	4714992	F	II	ITPR1	Body	opensea	Body-opensea		rs140248948;rs553559062	26;50
cg05343551	0.00266696	0.999998	0.0251964	0.0251964	6	71891374	F	II		IGR	opensea	IGR-opensea		rs562789574;rs530122381	11;29
cg03130816	0.00266809	0.999998	0.0340376	0.0340376	1	39456103	R	II	AKIRIN1	TSS1500	shore	TSS1500-shore	chr1:39456655-39457271	rs184285961;rs4422996;rs146415502	44;29;2
cg00185615	0.00267293	0.999998	-0.0220852	0.0220852	19	50303374	F	II	AP2A1	Body	island	Body-island	chr19:50303179-50303399	rs576480748	23
cg10129485	0.00267307	0.999998	0.00572224	0.00572224	15	22999803	R	II	CYFIP1	Body	opensea	Body-opensea		rs114937377;rs550514922;rs559595615	48;12;11
cg16540589	0.00267436	0.999998	0.000201818	0.000201818	3	151296398	F	II		IGR	opensea	IGR-opensea		rs557332236	0
cg02188024	0.00267573	0.999998	-0.0286672	0.0286672	8	14718513	R	II	SGCZ	Body	opensea	Body-opensea		rs145772515;rs138441761	12;1
cg26115434	0.00267804	0.999998	0.0202304	0.0202304	1	247692398	R	II	GCSAML	5'UTR	shore	5'UTR-shore	chr1:247694035-247694501	rs140153424;rs142391265	46;12
cg26258078	0.00267827	0.999998	0.0178033	0.0178033	1	80112672	R	II		IGR	opensea	IGR-opensea		rs181628752;rs562443515	51;14
cg26246434	0.00268059	0.999998	-0.00257885	0.00257885	X	40439306	R	II	ATP6AP2	TSS1500	shore	TSS1500-shore	chrX:40439739-40440705
cg16863872	0.00268073	0.999998	0.00408327	0.00408327	21	45526972	R	I	PWP2	TSS1500	island	TSS1500-island	chr21:45526956-45527813	rs534834965	42
cg07021288	0.00268383	0.999998	0.0287082	0.0287082	20	13197399	R	II		IGR	shelf	IGR-shelf	chr20:13200670-13202616
cg03445474	0.00268811	0.999998	0.00433152	0.00433152	11	34073002	F	II	CAPRIN1	TSS1500	island	TSS1500-island	chr11:34072986-34074703	rs554581429;rs574509613	11;18
cg11334870	0.00269103	0.999998	0.00739764	0.00739764	5	171541827	F	II	STK10	Body	opensea	Body-opensea		rs7718360;rs565763510	9;44
cg23995744	0.00269315	0.999998	-0.00199939	0.00199939	1	43824609	R	I	CDC20	TSS200	island	TSS200-island	chr1:43824134-43825059
cg06819935	0.0027038	0.999998	0.058807	0.058807	16	50003431	R	II		IGR	opensea	IGR-opensea		rs77040838	25
cg17207600	0.00270518	0.999998	-0.000186485	0.000186485	6	108153826	R	II		IGR	opensea	IGR-opensea
cg17191109	0.0027055	0.999998	0.0235735	0.0235735	10	126851326	F	II		IGR	island	IGR-island	chr10:126847224-126851327	rs73379175	48
cg00281717	0.00270589	0.999998	0.00310145	0.00310145	9	112402871	F	I	PALM2	TSS200	island	TSS200-island	chr9:112402767-112403349	rs575776363;rs141211600;rs117173746	0;17;21
cg00401491	0.00271111	0.999998	0.0081397	0.0081397	20	32440892	R	II	CHMP4B	Body	opensea	Body-opensea
cg12320936	0.00271743	0.999998	0.00584382	0.00584382	16	956062	F	II	LMF1	Body	shelf	Body-shelf	chr16:959714-959977	rs546998541;rs191527887	9;14
cg10956857	0.00272411	0.999998	-0.00719697	0.00719697	1	3308549	F	II	PRDM16	Body	shore	Body-shore	chr1:3310102-3311035	rs368859389;rs550243278;rs117802017	12;15;51
cg09774589	0.00272563	0.999998	0.0837164	0.0837164	8	9009347	F	II	PPP1R3B	TSS1500	island	TSS1500-island	chr8:9008058-9009353	rs190948025;rs544578384	5;44
cg20041257	0.00273104	0.999998	-0.00362903	0.00362903	19	10828819	R	I	DNM2	5'UTR	island	5'UTR-island	chr19:10828657-10829340	rs368594105	48
cg00356897	0.00273164	0.999998	0.068942	0.068942	1	24866792	R	II	LOC100506985	Body	opensea	Body-opensea		rs74060399	1
cg01341751	0.00273253	0.999998	-0.00520752	0.00520752	17	38249486	F	I	THRA	Body	island	Body-island	chr17:38249260-38249603
cg18164977	0.00273437	0.999998	-0.0209987	0.0209987	6	97457314	R	II	KLHL32	TSS1500	opensea	TSS1500-opensea		rs567285046;rs536363890	38;11
cg13500720	0.00274185	0.999998	-0.0385444	0.0385444	6	151679097	F	II	AKAP12	3'UTR	opensea	3'UTR-opensea		rs548416691;rs538180207	0;25
cg02898855	0.00274196	0.999998	0.00722879	0.00722879	1	8156666	R	II		IGR	opensea	IGR-opensea		rs546021315	47
cg27229407	0.00274582	0.999998	0.00293242	0.00293242	1	103572615	F	II	COL11A1	Body	opensea	Body-opensea		rs376052219;rs115524699	35;43
cg09480446	0.0027463	0.999998	0.0117802	0.0117802	7	107640935	R	II	LAMB1	Body	shore	Body-shore	chr7:107641795-107644058
cg08887422	0.00274926	0.999998	-0.000171273	0.000171273	11	111896128	R	I	DLAT	5'UTR	island	5'UTR-island	chr11:111895576-111896447	rs587594591;rs587665696	31;23
cg14385280	0.00275283	0.999998	-0.00491394	0.00491394	18	30051183	R	I	FAM59A	TSS1500	island	TSS1500-island	chr18:30050115-30051345	rs536655435;rs192853382;rs115711097	42;24;15
cg27665345	0.00275444	0.999998	0.00743945	0.00743945	6	3504433	R	II		IGR	opensea	IGR-opensea		rs79521273;rs145040823	49;1
cg04748010	0.00275777	0.999998	0.00584812	0.00584812	7	39046213	F	II	POU6F2	5'UTR	opensea	5'UTR-opensea		rs547577321;rs148441333	0;11
cg07051270	0.0027584	0.999998	0.0337764	0.0337764	22	43069971	R	II		IGR	opensea	IGR-opensea		rs139627793;rs180753187	20;19
cg15299654	0.00276296	0.999998	0.002498	0.002498	11	988579	F	I	AP2A2	Body	opensea	Body-opensea		rs368388767;rs144441591	20;40
cg21403412	0.00277078	0.999998	0.00279703	0.00279703	8	104514118	F	II	RIMS2	Body	shore	Body-shore	chr8:104510870-104513913	rs531362116;rs73282827	0;51
cg20002283	0.00277298	0.999998	-0.00219024	0.00219024	18	24128625	R	II	KCTD1	5'UTR	island	5'UTR-island	chr18:24126780-24131138	rs550234566	33
cg17987174	0.00277383	0.999998	-0.00348764	0.00348764	17	57696986	R	II	CLTC	TSS200	island	TSS200-island	chr17:57696654-57697280	rs3803861	15
cg26688435	0.00277464	0.999998	0.00626582	0.00626582	17	71267558	F	II		IGR	opensea	IGR-opensea		rs186880413;rs9916306;rs151283589;rs559012086	0;8;43;50
cg05307923	0.00278058	0.999998	-0.00451509	0.00451509	10	1779667	F	II	ADARB2	1stExon	island	1stExon-island	chr10:1778784-1780018	rs112052890	33
cg13829836	0.00278164	0.999998	0.0458533	0.0458533	3	25898436	F	II		IGR	opensea	IGR-opensea		rs551667511;rs145997747;rs139945159	0;40;44
cg24782146	0.00278292	0.999998	-0.00452127	0.00452127	19	1021307	F	I	C19orf6	TSS200	island	TSS200-island	chr19:1020511-1021395	rs182116049;rs185074676;rs566068964;rs2107367;rs558155524;rs60583377	6;7;8;20;25;42
cg02559280	0.002783	0.999998	-0.0198924	0.0198924	17	26733509	R	II	SLC46A1	TSS1500	shore	TSS1500-shore	chr17:26732812-26733396	rs41297057	12
cg00599043	0.00278487	0.999998	0.00491345	0.00491345	2	85876697	F	II		IGR	opensea	IGR-opensea		rs181756370;rs185658998;rs530034593	3;9;35
cg13272327	0.00278729	0.999998	0.00386776	0.00386776	3	137906213	R	II	ARMC8	1stExon	island	1stExon-island	chr3:137906035-137906861
cg19884937	0.00278789	0.999998	0.0949182	0.0949182	6	33872665	R	II		IGR	opensea	IGR-opensea		rs9368782;rs577271063	51;46
cg11820558	0.00279218	0.999998	-0.000828	0.000828	20	5107463	R	I	CDS2	TSS200	island	TSS200-island	chr20:5107202-5108086	rs565544428;rs536206315	32;11
cg22044028	0.00279318	0.999998	0.0345268	0.0345268	1	1015392	R	I		IGR	shore	IGR-shore	chr1:1016863-1017439	rs190966347;rs377575513;rs563890333;rs529484733;rs549535884;rs116693125	51;50;40;12;6;1
cg13147856	0.00279437	0.999998	0.0192977	0.0192977	15	63896114	R	II		IGR	shelf	IGR-shelf	chr15:63892789-63893911	rs556942437;rs568843166;rs374277246	49;44;2
cg12165022	0.00279654	0.999998	0.00899709	0.00899709	19	3785573	R	II	MATK	5'UTR	island	5'UTR-island	chr19:3785511-3786653
cg07959104	0.0027985	0.999998	0.0419472	0.0419472	15	22833149	F	II	TUBGCP5	TSS1500	shore	TSS1500-shore	chr15:22833282-22833911	rs577540257	9
cg22420505	0.00279888	0.999998	0.00358503	0.00358503	4	89206201	R	II	PPM1K	TSS1500	shore	TSS1500-shore	chr4:89204952-89206069	rs79190960	31
cg08441931	0.00280009	0.999998	-0.00255164	0.00255164	7	113725468	F	II		IGR	island	IGR-island	chr7:113724924-113727795	rs115063883	8
cg19218929	0.0028003	0.999998	0.00335127	0.00335127	6	18386873	F	II	RNF144B	TSS1500	shore	TSS1500-shore	chr6:18387450-18387846	rs187191240;rs192494783;rs147800605	21;33;36
cg00120804	0.0028023	0.999998	-0.0426739	0.0426739	12	3261745	R	II	TSPAN9	5'UTR	opensea	5'UTR-opensea		rs182223798;rs35705415	49;13
cg10099103	0.00280471	0.999998	0.0033303	0.0033303	1	165721418	R	II	TMCO1	ExonBnd	opensea	ExonBnd-opensea		rs201283060;rs145104339	48;2
cg16762626	0.00280519	0.999998	0.0351881	0.0351881	17	64286625	F	II		IGR	opensea	IGR-opensea		rs559966327	1
cg03546838	0.00280609	0.999998	-0.015711	0.015711	4	66040871	F	II		IGR	opensea	IGR-opensea		rs143396380	6
cg19370960	0.00280844	0.999998	0.00498855	0.00498855	6	27486764	R	II		IGR	shore	IGR-shore	chr6:27486812-27487069	rs574399196;rs539823632;rs189923400	51;50;1
cg07331152	0.00280917	0.999998	-0.0100525	0.0100525	5	7983756	R	II		IGR	opensea	IGR-opensea		rs536918037;rs371339939;rs117285315;rs140932269;rs558598432	31;21;9;8;1
cg21795390	0.00281299	0.999998	0.0205517	0.0205517	18	56594753	F	II	ZNF532	Body	opensea	Body-opensea
cg03140889	0.00281386	0.999998	-0.0150793	0.0150793	8	70555135	F	II	SULF1	Body	opensea	Body-opensea		rs117766897	6
cg00290607	0.002821	0.999998	0.0634859	0.0634859	11	67383545	R	I		IGR	island	IGR-island	chr11:67383537-67383809	rs565952767;rs533318737;rs551547717;rs539818055	43;37;5;4
cg08914740	0.00282354	0.999998	0.0261927	0.0261927	5	147443284	F	II	SPINK5	TSS1500	opensea	TSS1500-opensea		rs147099496;rs571638346;rs538988568	1;26;49
cg07283582	0.00282369	0.999998	-0.0669302	0.0669302	17	63770753	R	II	CCDC46	Body	opensea	Body-opensea		rs566695766	34
cg17372996	0.00282394	0.999998	-0.0195321	0.0195321	6	28921469	F	I		IGR	opensea	IGR-opensea		rs187821889	38
cg20303669	0.00282723	0.999998	0.0281434	0.0281434	6	50152660	F	II		IGR	opensea	IGR-opensea		rs141978555	0
cg26059555	0.00283219	0.999998	0.010821	0.010821	2	121608142	R	II	GLI2	Body	opensea	Body-opensea		rs527582449;rs551912455	5;1
cg03734392	0.00283346	0.999998	0.0152889	0.0152889	14	102198271	F	II	LINC00239	Body	opensea	Body-opensea
cg27230705	0.00283786	0.999998	0.0349893	0.0349893	10	124380473	R	II	DMBT1	Body	opensea	Body-opensea		rs77312513;rs3740225;rs142382422	27;17;2
cg12753915	0.00284154	0.999998	0.052468	0.052468	17	10287785	R	II	MYHAS	Body	opensea	Body-opensea
cg23344220	0.00284304	0.999998	0.00460394	0.00460394	7	6465610	F	II	DAGLB	Body	opensea	Body-opensea		rs199656329;rs201562957;rs140347773;rs559697759	0;26;30;49
cg17294461	0.00284308	0.999998	0.0114395	0.0114395	4	80886310	F	II	ANTXR2	Body	shore	Body-shore	chr4:80885844-80886148	rs141131736;rs553123816	3;14
cg02401247	0.00284632	0.999998	-0.00520291	0.00520291	7	111493566	R	II	DOCK4	Body	opensea	Body-opensea		rs554282197;rs56055589	48;27
cg05181608	0.00284692	0.999998	0.0541122	0.0541122	4	158141046	F	II	GRIA2	TSS1500	shore	TSS1500-shore	chr4:158141404-158141836	rs567229862;rs553558025;rs529198458	11;16;20
cg04036714	0.00284771	0.999998	0.00492418	0.00492418	7	102789509	F	II	NAPEPLD	1stExon	island	1stExon-island	chr7:102789395-102790120	rs563465908;rs182415142;rs546034386	22;27;31
cg10639029	0.00284958	0.999998	-0.00347491	0.00347491	5	151946019	F	II		IGR	opensea	IGR-opensea		rs575018597;rs542535465;rs560257029;rs572485936	0;1;3;30
cg02390267	0.0028503	0.999998	0.0100125	0.0100125	6	32096854	F	II	ATF6B	TSS1500	shore	TSS1500-shore	chr6:32097820-32098086	rs35245338	26
cg17932010	0.00285071	0.999998	-0.0629619	0.0629619	10	117875199	F	II	GFRA1	Body	opensea	Body-opensea		rs541218045;rs559907519	20;23
cg07207858	0.00285125	0.999998	-0.00216685	0.00216685	3	134204910	R	II	CEP63	5'UTR	island	5'UTR-island	chr3:134204520-134205439	rs539901038	40
cg03801454	0.00285188	0.999998	0.0217838	0.0217838	17	36073351	R	II	HNF1B	Body	opensea	Body-opensea		rs566230834;rs17138478	40;33
cg20990011	0.00285606	0.999998	0.0118262	0.0118262	20	33699516	F	II		IGR	opensea	IGR-opensea		rs368761837	37
cg05521477	0.00285745	0.999998	0.0103287	0.0103287	11	41414780	F	II	LRRC4C	5'UTR	opensea	5'UTR-opensea		rs553351075;rs2939763;rs149013672	7;13;36
cg12678006	0.00285805	0.999998	0.00612509	0.00612509	1	155164622	F	I	MIR92B	TSS1500	island	TSS1500-island	chr1:155164199-155165160
cg02266725	0.00285915	0.999998	0.00371503	0.00371503	4	113329985	F	II	ALPK1	Body	shelf	Body-shelf	chr4:113332941-113333323	rs182900952;rs372782313;rs554187376	0;27;33
cg14979620	0.00286349	0.999998	-0.00628255	0.00628255	1	3647177	R	II	TP73	Body	shelf	Body-shelf	chr1:3649294-3649674	rs544397679;rs112742364;rs114127459	45;35;1
cg02231197	0.00286677	0.999998	-0.0182929	0.0182929	8	41730737	R	II	ANK1	Body	shelf	Body-shelf	chr8:41733535-41733911	rs180742522;rs561786440	34;10
cg03185622	0.00286841	0.999998	0.0163601	0.0163601	8	1501226	R	II	DLGAP2	Body	shore	Body-shore	chr8:1501407-1501671	rs147088786;rs541673564;rs373609771	51;16;2
cg07859548	0.00287034	0.999998	0.0547155	0.0547155	22	49727390	F	II		IGR	opensea	IGR-opensea		rs570545165;rs185805790;rs189975557	0;20;42
cg00960857	0.00287299	0.999998	0.00797685	0.00797685	10	133938631	R	I	JAKMIP3	Body	shore	Body-shore	chr10:133937695-133938295	rs78655999;rs536587731;rs555716584	45;37;2
cg02758247	0.00287301	0.999998	0.0724096	0.0724096	18	59222050	F	II	CDH20	3'UTR	shore	3'UTR-shore	chr18:59221451-59221986	rs547275913;rs558338598	12;39
cg18841159	0.00287378	0.999998	-0.0129401	0.0129401	6	70992041	R	II	COL9A1	Body	island	Body-island	chr6:70992040-70992912	rs553018891	4
cg07249684	0.00287669	0.999998	0.0561748	0.0561748	8	689392	R	II		IGR	island	IGR-island	chr8:686830-689496	rs543744139	51
cg06866240	0.00287846	0.999998	0.0359476	0.0359476	20	16796941	R	II		IGR	opensea	IGR-opensea
cg10650853	0.00288923	0.999998	-0.0557108	0.0557108	12	132676840	F	II		IGR	shore	IGR-shore	chr12:132673993-132675241	rs573212045;rs545204420;rs67180839;rs28680649	4;5;23;38
cg20872370	0.00289158	0.999998	-0.0065297	0.0065297	16	18813198	R	I	ARL6IP1	TSS1500	island	TSS1500-island	chr16:18812387-18813399	rs554010289;rs562289831	51;16
cg12555086	0.00289364	0.999998	0.0808782	0.0808782	10	91002590	F	II	LIPA	Body	opensea	Body-opensea		rs569980791	2
cg13689804	0.00289588	0.999998	-0.0151182	0.0151182	11	134309107	R	II	LOC283177	Body	opensea	Body-opensea		rs111817921	22
cg15249119	0.00289677	0.999998	0.00713048	0.00713048	12	124971054	R	I	NCOR2	Body	opensea	Body-opensea		rs186081475;rs201755012	34;15
cg20650266	0.0028982	0.999998	-0.0190594	0.0190594	5	9739279	R	II	LOC285692	Body	opensea	Body-opensea		rs151173140;rs116592548	49;16
cg09162056	0.0029022	0.999998	-0.00641261	0.00641261	4	174255944	R	I	HMGB2	TSS1500	island	TSS1500-island	chr4:174254683-174256538
cg23643927	0.00290444	0.999998	-0.0127077	0.0127077	3	197241273	F	II	BDH1	ExonBnd	opensea	ExonBnd-opensea		rs78687894;rs115664357;rs559381089;rs35089738;rs541513338	10;11;12;13;50
cg02331583	0.00290843	0.999998	0.00432818	0.00432818	17	40021711	R	I	KLHL11	TSS200	island	TSS200-island	chr17:40020980-40021924
cg05401839	0.00291089	0.999998	0.0134833	0.0134833	13	112167237	F	II		IGR	opensea	IGR-opensea		rs115940419;rs141420935	1;7
cg11653000	0.00291322	0.999998	0.0131505	0.0131505	6	43906303	R	II		IGR	opensea	IGR-opensea		rs66760320;rs138477941	50;13
cg03134551	0.00291826	0.999998	-0.00215315	0.00215315	8	681291	F	I	ERICH1	TSS200	island	TSS200-island	chr8:681066-681731	rs542651954;rs562538208	20;35
cg12198830	0.00292	0.999998	0.0110627	0.0110627	12	106645490	R	II		IGR	shelf	IGR-shelf	chr12:106640880-106642374
cg07435346	0.00292104	0.999998	0.0411059	0.0411059	22	22397317	F	II		IGR	opensea	IGR-opensea		rs113730870;rs16981726;rs553623617	6;23;24
cg23885898	0.0029211	0.999998	-0.00871739	0.00871739	5	3027386	F	II		IGR	opensea	IGR-opensea		rs528316227;rs546365987;rs181668204;rs530102319	0;30;47;48
cg13107428	0.00292229	0.999998	0.0162542	0.0162542	1	197744541	F	I	DENND1B	1stExon	island	1stExon-island	chr1:197743931-197744788	rs555361367	21
cg13319286	0.00292238	0.999998	-0.0091003	0.0091003	10	62761500	F	II	RHOBTB1	TSS1500	island	TSS1500-island	chr10:62761163-62761595	rs530708687;rs12263149	11;23
cg10091705	0.00292263	0.999998	0.00567594	0.00567594	1	202317604	F	II	PPP1R12B	TSS1500	shore	TSS1500-shore	chr1:202317657-202318196
cg27167602	0.00292535	0.999998	0.00545212	0.00545212	7	116593272	R	II	ST7	TSS200	shore	TSS200-shore	chr7:116593880-116594325	rs73473260	33
cg09073799	0.0029254	0.999998	-0.0308976	0.0308976	15	82336202	R	II	MEX3B	Body	island	Body-island	chr15:82335472-82339937	rs143622542;rs532191293	50;28
cg17879722	0.00292653	0.999998	0.0100488	0.0100488	21	43181729	F	I	RIPK4	Body	opensea	Body-opensea		rs573717355;rs565144348	1;23
cg05263758	0.00292669	0.999998	0.0165871	0.0165871	10	982371	F	II	LOC101927762	Body	opensea	Body-opensea		rs527975664	42
cg12862266	0.00292776	0.999998	-0.00780418	0.00780418	13	99117730	R	II	STK24	Body	opensea	Body-opensea		rs7988345;rs540430393;rs561861204	47;22;11
cg04846648	0.00292948	0.999998	-0.00553018	0.00553018	14	105190590	F	I	ADSSL1	5'UTR	island	5'UTR-island	chr14:105189927-105190864	rs555319574;rs572140747	26;30
cg25310430	0.00292961	0.999998	-0.000757939	0.000757939	7	158649243	R	I	WDR60	TSS200	island	TSS200-island	chr7:158648984-158649759	rs145049056;rs137870652;rs570154194	24;16;12
cg14209695	0.00292972	0.999998	-0.00915006	0.00915006	9	140709558	R	I	EHMT1	Body	shore	Body-shore	chr9:140708852-140709066	rs190794773;rs183037435;rs577533655	27;11;4
cg13838921	0.00293475	0.999998	0.00670782	0.00670782	16	3237873	F	II		IGR	shore	IGR-shore	chr16:3238805-3239492	rs562324888;rs146682219	45;46
cg26373068	0.00293496	0.999998	0.0044197	0.0044197	13	51657809	F	II	LINC00371	Body	opensea	Body-opensea		rs530233087;rs550370938;rs570129345;rs539260368	1;14;19;40
cg02234487	0.00293778	0.999998	0.0298124	0.0298124	12	41221734	R	II	CNTN1	TSS200	opensea	TSS200-opensea
cg11166702	0.00294265	0.999998	-0.00791818	0.00791818	12	68911510	R	II		IGR	opensea	IGR-opensea		rs531712388	40
cg20989926	0.00294629	0.999998	0.0178604	0.0178604	15	89764999	F	II	RLBP1	TSS200	opensea	TSS200-opensea		rs561014711;rs528309485;rs546831812	0;1;48
cg03866306	0.00294652	0.999998	0.0281196	0.0281196	13	108039519	F	II	FAM155A	Body	opensea	Body-opensea		rs567281273;rs530038824;rs549835238;rs117920581	1;12;13;23
cg03392438	0.00295168	0.999998	0.010041	0.010041	3	30204115	R	II		IGR	opensea	IGR-opensea		rs540710467;rs138837058;rs573796567	50;48;1
cg17767185	0.00295393	0.999998	0.00971752	0.00971752	10	22944961	R	II	PIP4K2A	Body	opensea	Body-opensea		rs571289774;rs77303453	51;1
cg06405255	0.00295633	0.999998	0.00385424	0.00385424	1	21595584	F	II	ECE1	Body	opensea	Body-opensea		rs560979881;rs539617663;rs212548	5;5;27
cg15169940	0.00295965	0.999998	0.0183493	0.0183493	19	36604614	F	I	TBCB	TSS1500	island	TSS1500-island	chr19:36604359-36606906	rs200166261	10
cg21967134	0.0029641	0.999998	-0.0384957	0.0384957	10	23632540	R	II	C10orf67	Body	opensea	Body-opensea		rs113626727	2
cg04017518	0.00296516	0.999998	-0.0206151	0.0206151	14	104896090	R	II		IGR	island	IGR-island	chr14:104895904-104897609	rs551124268;rs567621558;rs536506771;rs139923767;rs115318514	51;25;7;2;1
cg20292128	0.0029672	0.999998	0.014147	0.014147	10	114917715	R	II	TCF7L2	Body	opensea	Body-opensea		rs563313236	1
cg26322248	0.00296752	0.999998	0.0040103	0.0040103	20	13200982	F	I	ISM1	TSS1500	island	TSS1500-island	chr20:13200670-13202616	rs572462121;rs541587998;rs561348490	12;15;32
cg00273504	0.0029821	0.999998	0.0307841	0.0307841	5	112258552	R	II	REEP5	TSS1500	shore	TSS1500-shore	chr5:112256980-112258132
cg03060934	0.00298974	0.999998	-0.00265709	0.00265709	7	64895832	F	II		IGR	opensea	IGR-opensea		rs192424027;rs4717255;rs559080199;rs563266130	0;28;35;44
cg14840418	0.00299632	0.999998	-0.0409853	0.0409853	5	869058	R	II	BRD9	Body	shelf	Body-shelf	chr5:865317-865642	rs531042029;rs543206551	21;10
cg05456654	0.00299642	0.999998	-0.0597428	0.0597428	17	78747180	R	II	RPTOR	Body	opensea	Body-opensea		rs561138592	36
cg13201487	0.00299663	0.999998	0.00859267	0.00859267	22	22512127	F	II		IGR	opensea	IGR-opensea		rs560824757;rs529953835;rs117262517;rs148253647	0;5;7;18
cg12100302	0.00299704	0.999998	-0.00771921	0.00771921	11	70265910	F	I	CTTN	Body	opensea	Body-opensea		rs567805186	39
cg12679261	0.00300197	0.999998	-3.48485e-05	3.48485e-05	5	895511	R	II	TRIP13	Body	shelf	Body-shelf	chr5:892522-893479	rs550213174;rs562291390	47;1
cg11228832	0.00300241	0.999998	0.00540206	0.00540206	4	2420578	R	I	CFAP99	TSS200	island	TSS200-island	chr4:2418310-2420894	rs111351546;rs78746128	48;33
cg09869357	0.00300304	0.999998	0.0038703	0.0038703	1	12613315	F	II		IGR	opensea	IGR-opensea
cg15352671	0.00300313	0.999998	0.0579929	0.0579929	11	1331497	F	I	LOC255512	Body	island	Body-island	chr11:1330390-1331498	rs563041747;rs189527480;rs150068184;rs538660856	16;41;42;48
cg17257857	0.00300984	0.999998	0.0235182	0.0235182	20	23625497	R	II		IGR	opensea	IGR-opensea		rs543370886	2
cg02910037	0.00301265	0.999998	-0.0339078	0.0339078	16	4102366	R	II	ADCY9	Body	opensea	Body-opensea		rs573565069;rs145102819;rs190262539;rs1981643	50;35;16;1
cg01273125	0.00301329	0.999998	0.00180036	0.00180036	9	140149675	R	I	COBRA1	TSS200	island	TSS200-island	chr9:140149205-140150502	rs577690992;rs537079789;rs113294775;rs557259359;rs573881172;rs117798615	51;50;43;20;14;10
cg26607620	0.00301376	0.999998	0.0324199	0.0324199	8	1497078	F	I	DLGAP2	Body	island	Body-island	chr8:1496731-1497884	rs200199242;rs185488433;rs202165145	21;45;51
cg16769442	0.00301742	0.999998	-0.00654515	0.00654515	1	113934059	F	II	MAGI3	Body	island	Body-island	chr1:113932580-113934070	rs74434895;rs534978983;rs557976155	13;16;49
cg05615019	0.0030185	0.999998	-0.00625224	0.00625224	7	28966482	F	I		IGR	opensea	IGR-opensea		rs545187744;rs141915679	42;47
cg23254918	0.00302013	0.999998	-0.00292442	0.00292442	11	33758121	F	II	CD59	TSS200	island	TSS200-island	chr11:33757476-33758122	rs536700277;rs151050218	35;37
cg05733463	0.0030202	0.999998	0.0152593	0.0152593	11	13282917	F	II		IGR	opensea	IGR-opensea		rs113111907	0
cg10812717	0.00302364	0.999998	0.0148942	0.0148942	2	158183846	R	II	ERMN	TSS1500	opensea	TSS1500-opensea		rs550230910;rs565539099;rs188514584	13;4;3
cg14985658	0.00302542	0.999998	0.0107101	0.0107101	10	73244035	F	II	CDH23	Body	opensea	Body-opensea		rs559441297;rs184563522;rs545989647;rs190064288	22;34;36;50
cg10177518	0.00302561	0.999998	0.042197	0.042197	15	26480873	F	II		IGR	opensea	IGR-opensea		rs140910379;rs556778765	11;42
cg15841944	0.00302755	0.999998	0.0086517	0.0086517	2	97505787	R	I	ANKRD23	Body	shore	Body-shore	chr2:97505219-97505600	rs529605819;rs138077927;rs199782708;rs144684794	38;23;2;1
cg27386323	0.00302802	0.999998	0.0406173	0.0406173	13	25747257	F	II	AMER2	TSS1500	shore	TSS1500-shore	chr13:25743998-25746127	rs146810029;rs562826541	13;45
cg18810479	0.00302881	0.999998	-0.0474208	0.0474208	X	27416882	F	II		IGR	opensea	IGR-opensea
cg02774630	0.00302888	0.999998	-0.050767	0.050767	2	154727554	F	II	GALNT13	TSS1500	shore	TSS1500-shore	chr2:154728944-154729328	rs563922226	16
cg07750552	0.0030302	0.999998	0.0185056	0.0185056	13	61023718	F	II	TDRD3	5'UTR	opensea	5'UTR-opensea		rs146111836;rs574175950;rs188067976	0;16;19
cg22785261	0.00303114	0.999998	0.00469424	0.00469424	10	131559784	R	I	MGMT	Body	opensea	Body-opensea		rs144992998;rs542594607	45;25
cg26923190	0.00303263	0.999998	-0.00882739	0.00882739	2	220335222	R	II	SPEG	Body	opensea	Body-opensea		rs199956430;rs576679933;rs1707220	29;15;11
cg22458973	0.0030327	0.999998	0.00344436	0.00344436	15	60268820	R	II		IGR	opensea	IGR-opensea		rs55945694;rs553492386;rs571966576;rs545807888;rs138218678	47;43;40;26;2
cg09770131	0.00303452	0.999998	-0.0509632	0.0509632	11	133446310	R	II		IGR	opensea	IGR-opensea		rs181608781	28
cg03284866	0.00303766	0.999998	-0.00466479	0.00466479	8	124173487	R	II		IGR	island	IGR-island	chr8:124172800-124173541
cg24517042	0.00304095	0.999998	-0.00929539	0.00929539	3	8774409	R	II	CAV3	TSS1500	opensea	TSS1500-opensea		rs537231803;rs17049496	24;23
cg09879794	0.003041	0.999998	-0.0273128	0.0273128	7	128432231	F	II	CCDC136	1stExon	shore	1stExon-shore	chr7:128430707-128432003	rs555639171;rs377037705	4;49
cg20312962	0.00304185	0.999998	0.00720794	0.00720794	4	143275181	R	II	INPP4B	Body	opensea	Body-opensea		rs562430620;rs368093827	2;1
cg11640907	0.00304487	0.999998	0.00369382	0.00369382	14	91757787	R	II	CCDC88C	Body	shelf	Body-shelf	chr14:91755280-91755564	rs536165799	47
cg19087284	0.00304583	0.999998	0.035981	0.035981	14	47351411	R	II	MDGA2	ExonBnd	opensea	ExonBnd-opensea		rs549098440;rs200011964	12;1
cg16948509	0.00304754	0.999998	-0.00201479	0.00201479	16	70380640	R	II	DDX19A	TSS200	island	TSS200-island	chr16:70380639-70380999	rs111341101	39
cg18041935	0.00304938	0.999998	0.00623303	0.00623303	16	28965834	R	II	NFATC2IP	Body	shelf	Body-shelf	chr16:28961913-28962791	rs368441595	2
cg27626318	0.00305734	0.999998	0.00314212	0.00314212	16	70835285	R	II	VAC14	TSS1500	island	TSS1500-island	chr16:70834689-70835298
cg04736636	0.00306192	0.999998	0.00793655	0.00793655	16	22386311	R	I	CDR2	TSS1500	island	TSS1500-island	chr16:22385077-22386485	rs538468092;rs558085547	40;10
cg04366801	0.00306644	0.999998	-0.00226109	0.00226109	1	26947443	R	I		IGR	island	IGR-island	chr1:26946844-26948076	rs550946338;rs567913150	17;4
cg17183752	0.00306838	0.999998	0.0212817	0.0212817	1	3508884	R	II	MEGF6	Body	shelf	Body-shelf	chr1:3511709-3512118	rs115868017;rs192521033;rs548708316;rs559008308	35;30;2;1
cg05253405	0.00306918	0.999998	-0.0483791	0.0483791	X	48329312	F	II	SLC38A5	TSS1500	opensea	TSS1500-opensea
cg11220732	0.00306992	0.999998	0.0210966	0.0210966	21	46065587	R	II	KRTAP10-11	TSS1500	opensea	TSS1500-opensea		rs185471119;rs587743669	31;1
cg03408556	0.00307004	0.999998	-0.00320582	0.00320582	1	247274709	R	I	C1orf229	1stExon	island	1stExon-island	chr1:247274585-247275757	rs12031553	10
cg20354054	0.00307552	0.999998	-0.0217575	0.0217575	19	12941401	R	II	RTBDN	5'UTR	shore	5'UTR-shore	chr19:12943346-12943661	rs147672257	30
cg24845375	0.00308086	0.999998	-0.00735606	0.00735606	22	38244199	R	II	EIF3L	TSS1500	shore	TSS1500-shore	chr22:38245341-38245681
cg18261205	0.00308616	0.999998	0.00887642	0.00887642	15	96897151	R	I		IGR	island	IGR-island	chr15:96896928-96897301
cg20363171	0.00308753	0.999998	0.00965376	0.00965376	19	9957544	R	II	PIN1	Body	opensea	Body-opensea		rs544308655	1
cg16406226	0.00308849	0.999998	0.0118393	0.0118393	20	42086458	F	I	SFRS6	TSS200	island	TSS200-island	chr20:42085948-42087322	rs145335321;rs564255397	19;46
cg02050426	0.00309571	0.999998	0.0431396	0.0431396	18	59221458	R	II	CDH20	Body	island	Body-island	chr18:59221451-59221986	rs35228870;rs192385216	13;12
cg26002236	0.00310108	0.999998	-0.0195853	0.0195853	17	18128410	F	II	LLGL1	TSS1500	shore	TSS1500-shore	chr17:18128577-18128821	rs2605131	31
cg07552288	0.00310131	0.999998	-0.00788479	0.00788479	7	28998191	R	I	TRIL	TSS200	island	TSS200-island	chr7:28995305-28998541	rs563954713	32
cg11715009	0.00310747	0.999998	0.00969655	0.00969655	17	44060190	R	II	MAPT	Body	shore	Body-shore	chr17:44060246-44060530	rs567928004;rs111980135;rs556829894	43;10;1
cg23390582	0.00310805	0.999998	-0.0076697	0.0076697	1	244256415	R	II		IGR	opensea	IGR-opensea		rs529039975	47
cg20051635	0.00310891	0.999998	-0.0220646	0.0220646	2	98340909	R	I	ZAP70	ExonBnd	island	ExonBnd-island	chr2:98340397-98340959	rs200107228	7
cg02019774	0.00310961	0.999998	-0.00293079	0.00293079	3	138658470	F	II		IGR	island	IGR-island	chr3:138656627-138659107	rs189111125;rs148279671	48;50
cg15703690	0.00311214	0.999998	-0.0189534	0.0189534	7	22766992	F	II	IL6	Body	opensea	Body-opensea		rs553784698;rs376047818	17;28
cg06087427	0.00311404	0.999998	-0.0155216	0.0155216	2	45572698	F	II		IGR	opensea	IGR-opensea		rs28581806;rs17033490;rs550441928	28;35;48
cg21706537	0.00311413	0.999998	0.000820485	0.000820485	16	56815704	R	II	NUP93	1stExon	opensea	1stExon-opensea		rs541128531	28
cg02247267	0.00311632	0.999998	-0.00483848	0.00483848	9	35733001	F	II	CREB3	ExonBnd	shore	ExonBnd-shore	chr9:35732124-35732757	rs201018312	45
cg00883218	0.00311851	0.999998	-0.0296039	0.0296039	1	6301400	R	II		IGR	shore	IGR-shore	chr1:6301695-6302856	rs543677726	17
cg21681109	0.00312069	0.999998	-0.0162028	0.0162028	7	32468131	R	II		IGR	shore	IGR-shore	chr7:32467434-32467948	rs118039924;rs189869133	43;17
cg01975483	0.00312141	0.999998	0.00524824	0.00524824	2	145274201	R	II	ZEB2	Body	island	Body-island	chr2:145273456-145275378	rs70985862;rs113539358	27;8
cg16582138	0.00312328	0.999998	-0.0050783	0.0050783	12	110905880	R	II	FAM216A	TSS1500	island	TSS1500-island	chr12:110905879-110907183	rs536433066;rs7958683	31;13
cg24341252	0.00312621	0.999998	-0.0123223	0.0123223	4	127937116	F	II		IGR	opensea	IGR-opensea		rs572457812;rs546264243	10;15
cg19989295	0.00312644	0.999998	-0.0244592	0.0244592	14	24641077	F	I	REC8	TSS200	island	TSS200-island	chr14:24641053-24642220	rs565070333;rs574850095	37;38
cg03697867	0.0031275	0.999998	0.00253061	0.00253061	14	91755825	F	II	CCDC88C	Body	shore	Body-shore	chr14:91755280-91755564
cg10525574	0.00312978	0.999998	-0.00440673	0.00440673	12	95228036	R	I	MIR492	TSS200	opensea	TSS200-opensea		rs550127133;rs562921234;rs530561010;rs2289031;rs144333581;rs528224830;rs546823796	46;44;40;31;21;2;1
cg17766828	0.00313589	0.999998	-0.0116121	0.0116121	10	127371728	F	II	C10orf122	TSS200	opensea	TSS200-opensea		rs534349398	0
cg14990120	0.0031415	0.999998	-0.00928988	0.00928988	4	186291717	F	II	LRP2BP	Body	opensea	Body-opensea		rs190780820;rs11725789;rs2293367;rs552289992	9;30;37;38
cg24532476	0.00314211	0.999998	0.00513861	0.00513861	12	133424566	F	II	CHFR	Body	opensea	Body-opensea		rs574257230;rs541643632;rs563195209;rs187168951	1;29;31;35
cg10334948	0.00314577	0.999998	0.0163782	0.0163782	18	6355911	R	II	L3MBTL4	5'UTR	opensea	5'UTR-opensea		rs16949963;rs560514579	33;20
cg08195028	0.00314634	0.999998	-0.013269	0.013269	X	15756631	R	II	CA5B	5'UTR	island	5'UTR-island	chrX:15756051-15756636
cg21974679	0.00314668	0.999998	-0.0259667	0.0259667	6	168449117	F	II		IGR	island	IGR-island	chr6:168449070-168449349	rs559917625;rs527362581	10;24
cg07263960	0.00314677	0.999998	0.0187378	0.0187378	5	163636419	R	II		IGR	opensea	IGR-opensea		rs552103023;rs184205725;rs527264060	12;11;9
cg00902429	0.00314825	0.999998	0.00203133	0.00203133	6	16722819	R	II	ATXN1	5'UTR	opensea	5'UTR-opensea		rs529762154;rs368621353	2;1
cg03370413	0.00315044	0.999998	0.008504	0.008504	22	43333059	F	II	PACSIN2	5'UTR	opensea	5'UTR-opensea		rs563436207;rs144216502	1;23
cg14918764	0.00315091	0.999998	-0.006332	0.006332	17	18761274	R	II	PRPSAP2	TSS200	island	TSS200-island	chr17:18761273-18761853
cg22899502	0.00315107	0.999998	0.00675055	0.00675055	8	142157104	R	II	DENND3	Body	opensea	Body-opensea		rs558933277;rs577147771;rs369984994	44;33;27
cg12614949	0.0031513	0.999998	0.0116241	0.0116241	2	159458777	R	II	PKP4	Body	opensea	Body-opensea		rs79039489;rs554925306	48;2
cg06115151	0.00315334	0.999998	0.0234421	0.0234421	10	113112569	F	II		IGR	opensea	IGR-opensea		rs573509523;rs538186216;rs368040093	0;1;38
cg18478175	0.00315397	0.999998	0.0028403	0.0028403	12	118573857	R	I	PEBP1	TSS200	island	TSS200-island	chr12:118573730-118574731	rs558365531	1
cg01899148	0.00315577	0.999998	0.00685406	0.00685406	1	220445746	F	II	RAB3GAP2	1stExon	island	1stExon-island	chr1:220445480-220445933	rs557235116;rs535968000	11;19
cg24010859	0.00315861	0.999998	0.00506733	0.00506733	12	110868153	F	II		IGR	opensea	IGR-opensea		rs143015142;rs377261542;rs147862581	19;29;38
cg04717320	0.00316145	0.999998	0.0032457	0.0032457	1	27681697	R	II	MAP3K6	3'UTR	shore	3'UTR-shore	chr1:27683277-27683590	rs544288997;rs367690350	44;1
cg03350457	0.00316774	0.999998	0.0359111	0.0359111	5	118324608	F	II	DTWD2	TSS1500	shore	TSS1500-shore	chr5:118323847-118324404	rs560475268;rs114359976;rs181248389	1;2;32
cg10024587	0.0031711	0.999998	-0.004268	0.004268	10	105211753	R	II	CALHM2	5'UTR	shore	5'UTR-shore	chr10:105211950-105212306
cg12127324	0.00317296	0.999998	0.0174303	0.0174303	3	122655994	F	II	SEMA5B	Body	opensea	Body-opensea		rs150375947;rs546871286;rs375314721;rs538814507;rs4677976	1;1;3;20;22
cg24765602	0.00318227	0.999998	0.052259	0.052259	14	65006071	R	II	HSPA2	TSS1500	shore	TSS1500-shore	chr14:65006874-65009197
cg14396035	0.00318259	0.999998	-0.0284981	0.0284981	9	35096980	R	II	PIGO	TSS1500	shore	TSS1500-shore	chr9:35096152-35096673	rs529028565;rs542444694;rs559375636	47;30;2
cg05129505	0.00318373	0.999998	0.030748	0.030748	1	45637913	R	II	ZSWIM5	Body	opensea	Body-opensea		rs548943162;rs562681857;rs531327801	26;2;1
cg14541800	0.00318408	0.999998	0.00222703	0.00222703	9	137111819	F	II		IGR	opensea	IGR-opensea		rs58311311;rs539735841;rs551746872;rs570801918	14;16;18;25
cg17599998	0.00318508	0.999998	-0.0283298	0.0283298	13	99403634	F	II	SLC15A1	Body	shore	Body-shore	chr13:99404482-99405103
cg19538549	0.00318547	0.999998	0.0433355	0.0433355	12	115513661	R	II		IGR	opensea	IGR-opensea		rs71469710	16
cg13654532	0.00318796	0.999998	0.0213375	0.0213375	10	5870956	F	II		IGR	opensea	IGR-opensea		rs546646829;rs568478030;rs535882586;rs192657050	10;24;41;44
cg11559250	0.00318864	0.999998	0.00421806	0.00421806	5	83679123	F	II	EDIL3	Body	shore	Body-shore	chr5:83679584-83680720	rs112414012;rs113528993;rs545885508	1;20;45
cg10509046	0.00319376	0.999998	-0.0265832	0.0265832	12	111847762	R	II	SH2B3	5'UTR	shelf	5'UTR-shelf	chr12:111842938-111844392	rs3803170;rs538050683	24;2
cg06348737	0.00319386	0.999998	-0.0179935	0.0179935	1	6316858	F	II	GPR153	5'UTR	shelf	5'UTR-shelf	chr1:6320137-6320942	rs183219580;rs540376163;rs2057006;rs112769814;rs113555267;rs137989636	1;3;26;32;36;47
cg27189986	0.00319744	0.999998	0.0425714	0.0425714	3	156052823	R	II	KCNAB1	Body	opensea	Body-opensea		rs111894071;rs149413747	6;1
cg22662788	0.00319836	0.999998	-0.00809933	0.00809933	19	7599724	R	II	PNPLA6	TSS1500	island	TSS1500-island	chr19:7598413-7601008	rs570297333;rs45483295;rs549313109;rs565948540	41;17;13;4
cg24622747	0.00320205	0.999998	-0.00300042	0.00300042	16	72683456	F	II	LINC01572	Body	opensea	Body-opensea		rs145210349;rs183678365;rs547448533	0;22;51
cg24566538	0.00320512	0.999998	0.0117678	0.0117678	13	49108627	F	II	RCBTB2	TSS1500	shore	TSS1500-shore	chr13:49106411-49107463	rs186671151	0
cg18717490	0.0032096	0.999998	0.00770455	0.00770455	6	34760183	F	I	UHRF1BP1	Body	island	Body-island	chr6:34759534-34760309	rs7769820	45
cg11995363	0.00321195	0.999998	0.0339296	0.0339296	22	50132104	R	II		IGR	opensea	IGR-opensea		rs193187346;rs535605827	49;22
cg06433995	0.00321223	0.999998	0.00451776	0.00451776	6	13615570	R	II	NOL7	5'UTR	island	5'UTR-island	chr6:13614901-13615903	rs545462683	34
cg27410217	0.00321298	0.999998	0.0160855	0.0160855	1	27220289	F	II	GPATCH3	Body	shelf	Body-shelf	chr1:27216161-27217045
cg06449906	0.00321413	0.999998	0.00365418	0.00365418	5	77072222	F	II	TBCA	TSS200	island	TSS200-island	chr5:77071645-77072303	rs541009933	44
cg07659576	0.00321554	0.999998	0.0139355	0.0139355	8	143708475	R	II		IGR	opensea	IGR-opensea		rs188128807;rs79830437;rs587685050	51;20;1
cg06581978	0.00321877	0.999998	0.00416933	0.00416933	21	34408891	R	II		IGR	shelf	IGR-shelf	chr21:34405577-34406538	rs2834071;rs543705115	32;10
cg16619003	0.00321998	0.999998	0.0106076	0.0106076	10	104610140	F	II		IGR	shelf	IGR-shelf	chr10:104614000-104614326	rs144230548;rs372748404;rs551689461	28;29;40
cg19303749	0.00322364	0.999998	0.00263612	0.00263612	2	208490238	F	I	METTL21A	TSS1500	island	TSS1500-island	chr2:208489428-208491030	rs576039244	48
cg04360496	0.00322375	0.999998	0.0472219	0.0472219	11	46231609	F	II		IGR	opensea	IGR-opensea		rs568434937;rs77326466;rs78018004	0;38;51
cg10568574	0.00322465	0.999998	0.00726939	0.00726939	14	89289728	F	II	TTC8	TSS1500	shore	TSS1500-shore	chr14:89290918-89291355	rs146063370;rs527979110;rs547728002	10;19;40
cg12919720	0.00322574	0.999998	0.0399531	0.0399531	20	934701	R	II		IGR	opensea	IGR-opensea		rs544576031	2
cg08520986	0.00322694	0.999998	-0.0164179	0.0164179	13	36093143	R	II	NBEA	5'UTR	opensea	5'UTR-opensea		rs138570045;rs9574079;rs574589439	22;11;1
cg06079067	0.00323116	0.999998	0.00697158	0.00697158	12	101839861	R	II		IGR	opensea	IGR-opensea		rs569293786;rs149768994;rs548533459	26;2;1
cg05345904	0.00323429	0.999998	-0.0346904	0.0346904	X	70067237	R	II	TEX11	Body	opensea	Body-opensea
cg21467697	0.0032347	0.999998	0.00698352	0.00698352	4	99480257	R	II	TSPAN5	Body	opensea	Body-opensea		rs112475692	2
cg17801394	0.0032382	0.999998	0.00263515	0.00263515	1	24104805	R	I	PITHD1	TSS200	island	TSS200-island	chr1:24104502-24105263	rs536745107	1
cg01667892	0.00323857	0.999998	-0.0261245	0.0261245	5	23507656	F	II	PRDM9	TSS200	opensea	TSS200-opensea		rs536166302;rs556137078	44;45
cg11903128	0.00324154	0.999998	0.0107526	0.0107526	8	54682441	R	II	ATP6V1H	Body	opensea	Body-opensea		rs3735831	17
cg05598879	0.00324177	0.999998	0.0439649	0.0439649	5	586839	F	II		IGR	opensea	IGR-opensea		rs557530089;rs569442401;rs536735948	7;13;31
cg00498612	0.00324476	0.999998	-0.00237915	0.00237915	1	185126641	R	I	C1orf25	TSS1500	island	TSS1500-island	chr1:185125850-185126705	rs561180653;rs529357128;rs547945618	47;40;3
cg11508532	0.00325035	0.999998	-0.026681	0.026681	4	53880838	R	II	SCFD2	Body	opensea	Body-opensea		rs559396189	2
cg22953731	0.00325162	0.999998	0.00829855	0.00829855	4	39408418	F	II	KLB	TSS200	opensea	TSS200-opensea		rs567179792	5
cg11288833	0.00325689	0.999998	0.00735424	0.00735424	15	55489084	F	II	RSL24D1	1stExon	island	1stExon-island	chr15:55488742-55489294	rs143705766;rs13733;rs77320112	5;20;29
cg13951651	0.00325917	0.999998	0.03106	0.03106	X	79277313	R	II	TBX22	5'UTR	opensea	5'UTR-opensea
cg15526246	0.00325923	0.999998	-0.0126776	0.0126776	8	9760427	F	II	LOC157627	Body	shore	Body-shore	chr8:9760750-9761643	rs532160427	5
cg22879070	0.00326051	0.999998	0.00349745	0.00349745	5	138221907	F	II	CTNNA1	ExonBnd	opensea	ExonBnd-opensea		rs192686066	1
cg17570099	0.00326178	0.999998	0.01098	0.01098	9	94610677	R	II	ROR2	Body	opensea	Body-opensea		rs185798327;rs536447557	41;2
cg11624328	0.00326225	0.999998	-0.0240266	0.0240266	5	3535836	F	II		IGR	island	IGR-island	chr5:3535630-3536355	rs547086929;rs372187497;rs710980	26;28;50
cg07186939	0.00326554	0.999998	-0.011141	0.011141	X	13336853	R	II	ATXN3L	1stExon	opensea	1stExon-opensea
cg20578405	0.00326661	0.999998	0.013267	0.013267	4	159442585	R	II	RXFP1	TSS1500	opensea	TSS1500-opensea		rs536567897;rs141237773	7;1
cg18447460	0.00326864	0.999998	0.0083897	0.0083897	14	105170756	R	II	INF2	Body	shelf	Body-shelf	chr14:105167277-105167501	rs75515473;rs183823616;rs142422238;rs548372179;rs568540181	46;45;43;6;1
cg03026119	0.00326898	0.999998	-0.0421007	0.0421007	11	30741136	F	II		IGR	opensea	IGR-opensea		rs561640470;rs149001771;rs550367207	4;20;43
cg15457287	0.00327203	0.999998	-0.00336085	0.00336085	6	44623302	R	II		IGR	opensea	IGR-opensea		rs534812044	21
cg03372470	0.00327257	0.999998	-0.0289511	0.0289511	20	29995223	F	II	DEFB121	TSS1500	opensea	TSS1500-opensea		rs73248507;rs192128257;rs551351117	0;1;9
cg20298978	0.00327428	0.999998	0.00481491	0.00481491	13	113160167	F	I	TUBGCP3	Body	opensea	Body-opensea		rs193057564;rs554452114	17;28
cg07263393	0.00327711	0.999998	-0.00989097	0.00989097	3	128205274	F	II	GATA2	Body	shore	Body-shore	chr3:128205495-128212274	rs535119458;rs556633393;rs575201280	23;31;36
cg12876808	0.00327891	0.999998	-0.00530127	0.00530127	1	78395854	R	II	NEXN	Body	opensea	Body-opensea		rs371658200	31
cg13806292	0.00327924	0.999998	0.00971218	0.00971218	6	152702463	R	II	SYNE1	Body	opensea	Body-opensea		rs140568392;rs576979843;rs150459831;rs145390592	31;20;5;2
cg11228392	0.00328357	0.999998	0.0448407	0.0448407	9	128819199	F	II		IGR	opensea	IGR-opensea		rs574247244	10
cg06717905	0.00328755	0.999998	-0.0611219	0.0611219	11	115529573	R	II		IGR	shore	IGR-shore	chr11:115529997-115530548	rs555884788;rs575761981	46;4
cg04464139	0.00329377	0.999998	-0.0675282	0.0675282	11	57016447	F	II		IGR	opensea	IGR-opensea		rs561927512;rs144661164	4;11
cg24346868	0.00329443	0.999998	-0.00518903	0.00518903	3	23907271	R	II	UBE2E1	Body	opensea	Body-opensea
cg08593668	0.00330407	0.999998	0.00424	0.00424	16	30933467	R	I	NCRNA00095	Body	shore	Body-shore	chr16:30933637-30935774	rs562116652	44
cg04582374	0.00330419	0.999998	0.0044023	0.0044023	19	5904794	R	II	VMAC	TSS200	island	TSS200-island	chr19:5903482-5905216	rs55660714	8
cg14998732	0.00330737	0.999998	-0.0394076	0.0394076	3	137345717	R	II		IGR	opensea	IGR-opensea
cg11013726	0.00330847	0.999998	0.0311126	0.0311126	15	65116557	F	II	PIF1	5'UTR	island	5'UTR-island	chr15:65116013-65116567	rs189336050;rs55675018	2;38
cg12619876	0.00330887	0.999998	0.00781018	0.00781018	19	619842	F	II	POLRMT	Body	island	Body-island	chr19:615691-623505	rs184529255;rs555462288;rs141011918;rs535362169;rs553589031	1;7;30;40;49
cg14081694	0.00330935	0.999998	0.0368196	0.0368196	22	37533035	R	II	IL2RB	Body	opensea	Body-opensea		rs555867429;rs574165314;rs535175776	17;2;1
cg17495873	0.00331321	0.999998	0.00855745	0.00855745	19	4639335	F	I	TNFAIP8L1	TSS1500	island	TSS1500-island	chr19:4639218-4639750	rs527755615	48
cg21281001	0.003316	0.999998	-0.00157073	0.00157073	8	11725306	R	I	CTSB	5'UTR	island	5'UTR-island	chr8:11725059-11725600	rs529651730;rs1293310;rs563074724;rs139692427	45;25;8;1
cg08634041	0.00332565	0.999998	0.0110054	0.0110054	13	78494330	R	II	EDNRB	TSS1500	shore	TSS1500-shore	chr13:78492425-78493382	rs568613240;rs568059130	33;2
cg16127145	0.00332653	0.999998	0.00814467	0.00814467	16	1842146	R	II	IGFALS	Body	island	Body-island	chr16:1840623-1842688	rs35947557;rs139691478	18;17
cg05711235	0.0033299	0.999998	-0.0295092	0.0295092	8	65498612	F	II		IGR	island	IGR-island	chr8:65498603-65498828	rs79834538	30
cg13921196	0.00333818	0.999998	-0.00601503	0.00601503	6	76603364	F	II	MYO6	Body	opensea	Body-opensea
cg11214485	0.00334259	0.999998	-0.0282934	0.0282934	9	96109145	R	II	C9orf129	TSS1500	shore	TSS1500-shore	chr9:96108466-96108992	rs144027000;rs74758130	13;2
cg16687649	0.00334366	0.999998	-0.0131013	0.0131013	6	31746956	F	II	VARS	Body	opensea	Body-opensea		rs530019241	2
cg22343215	0.00334978	0.999998	0.0170656	0.0170656	8	111860536	F	II		IGR	opensea	IGR-opensea		rs561643148	44
cg25882721	0.00335074	0.999998	0.0043497	0.0043497	1	93368315	F	II	FAM69A	Body	opensea	Body-opensea
cg04524478	0.00335324	0.999998	-0.0290348	0.0290348	12	81109664	F	II	MYF5	TSS1500	shore	TSS1500-shore	chr12:81110725-81111126	rs148583440;rs114331243	0;11
cg07019099	0.00335596	0.999998	-0.0187841	0.0187841	7	157404705	F	II	PTPRN2	Body	shore	Body-shore	chr7:157405009-157406608	rs527981061;rs193139183;rs116157692	1;10;16
cg17140307	0.00335749	0.999998	0.0174324	0.0174324	1	93251203	F	II	EVI5	Body	shore	Body-shore	chr1:93249938-93251096
cg22135952	0.0033592	0.999998	0.00829806	0.00829806	17	78221409	R	II	SLC26A11	Body	opensea	Body-opensea		rs532879935;rs113313013;rs74758384;rs530492015	48;36;21;2
cg11672099	0.00336289	0.999998	0.0495496	0.0495496	1	145548264	R	II	ANKRD35	TSS1500	opensea	TSS1500-opensea		rs587775822	29
cg23314283	0.0033665	0.999998	-0.00613091	0.00613091	13	53226751	R	I	SUGT1	TSS200	island	TSS200-island	chr13:53226382-53226960	rs184253076;rs73186426;rs76947335	49;44;6
cg13436810	0.00336728	0.999998	-0.0416965	0.0416965	8	139873756	R	II	COL22A1	Body	opensea	Body-opensea		rs12547472	18
cg06328061	0.00336744	0.999998	0.00342073	0.00342073	8	116681622	F	II	TRPS1	TSS1500	island	TSS1500-island	chr8:116681380-116681623
cg01882058	0.00336912	0.999998	0.0229718	0.0229718	16	86465884	R	I		IGR	opensea	IGR-opensea		rs560325569;rs529161414;rs549299318;rs569042926;rs147529281;rs139048720;rs75221633	42;30;25;9;4;2;1
cg19558049	0.00337327	0.999998	0.00886194	0.00886194	19	306297	R	I	MIER2	3'UTR	island	3'UTR-island	chr19:306214-306681	rs559797725;rs118023330	50;30
cg02752529	0.00337606	0.999998	0.0162798	0.0162798	12	1684576	R	II	FBXL14	Body	opensea	Body-opensea		rs546202186;rs188224775;rs145888997	49;36;34
cg04050941	0.00337644	0.999998	0.0340005	0.0340005	8	1460347	F	II	DLGAP2	5'UTR	opensea	5'UTR-opensea		rs566712100;rs529349252	0;24
cg02000926	0.00338156	0.999998	0.0378013	0.0378013	10	134775770	R	II	LINC01167	TSS200	shore	TSS200-shore	chr10:134774213-134774485
cg21840233	0.00338253	0.999998	0.0040797	0.0040797	13	113826053	R	II	PROZ	Body	opensea	Body-opensea		rs139742813	15
cg20330433	0.00338432	0.999998	0.00360473	0.00360473	16	47050750	R	II		IGR	shelf	IGR-shelf	chr16:47047799-47048150
cg25452841	0.00338454	0.999998	-0.0428939	0.0428939	17	56461945	R	II	RNF43	5'UTR	opensea	5'UTR-opensea		rs76678430;rs146429649	36;1
cg19684296	0.00338926	0.999998	0.108714	0.108714	15	67008514	R	II	SMAD6	Body	opensea	Body-opensea		rs186889171	1
cg12958963	0.00339715	0.999998	0.00998103	0.00998103	7	73084208	F	II	VPS37D	Body	shore	Body-shore	chr7:73081843-73082705	rs548665303;rs73362383	1;14
cg19699491	0.00339794	0.999998	0.0207534	0.0207534	16	19183636	F	II	SYT17	TSS200	shelf	TSS200-shelf	chr16:19179002-19180217	rs533107027;rs551652637	0;45
cg19659215	0.0033989	0.999998	0.0227061	0.0227061	12	21488180	R	II	SLCO1A2	5'UTR	opensea	5'UTR-opensea
cg16000111	0.00340079	0.999998	0.00625285	0.00625285	19	15955397	F	II		IGR	opensea	IGR-opensea		rs578175337;rs140018985;rs558879319;rs528210718	0;22;30;41
cg18824560	0.00340177	0.999998	0.00408424	0.00408424	2	70485148	R	II	PCYOX1	TSS200	shore	TSS200-shore	chr2:70485231-70485679	rs557423634;rs574051938;rs536608012	46;34;24
cg18688476	0.00340554	0.999998	0.0110596	0.0110596	17	913573	F	II	ABR	Body	shelf	Body-shelf	chr17:915736-915979	rs2241925	7
cg22398068	0.00340578	0.999998	0.0201968	0.0201968	10	123809772	R	II	TACC2	Body	opensea	Body-opensea		rs144257004	2
cg00505133	0.00340846	0.999998	-0.0019203	0.0019203	1	95320459	F	II	SLC44A3	Body	opensea	Body-opensea
cg12890952	0.00341086	0.999998	-0.00545024	0.00545024	12	124456824	F	I	ZNF664-FAM101A	TSS1500	island	TSS1500-island	chr12:124456573-124458728	rs371309490	10
cg17659533	0.00341288	0.999998	-0.00273855	0.00273855	10	105726820	R	I	SLK	TSS1500	island	TSS1500-island	chr10:105726687-105727255	rs10786779;rs534122333;rs531051022	10;7;0
cg21626253	0.00341496	0.999998	-0.0098457	0.0098457	19	38878653	R	I	GGN	5'UTR	island	5'UTR-island	chr19:38876614-38878950	rs556210302	36
cg07518214	0.0034159	0.999998	-0.0121047	0.0121047	1	117489019	R	II	PTGFRN	Body	shore	Body-shore	chr1:117487249-117487645	rs529667117;rs548161376	30;29
cg26250747	0.0034166	0.999998	-0.000799394	0.000799394	20	57225100	F	II	STX16	TSS1500	island	TSS1500-island	chr20:57224695-57226322
cg15575017	0.00341674	0.999998	0.0219384	0.0219384	2	237010430	F	I	AGAP1	Body	island	Body-island	chr2:237010218-237010450	rs180905428;rs543886127;rs116704220	1;11;39
cg13605674	0.00342064	0.999998	0.028817	0.028817	3	196065328	F	II	TM4SF19	TSS200	opensea	TSS200-opensea
cg17152869	0.00342192	0.999998	-0.00517752	0.00517752	7	107302479	R	II	LOC286002	TSS1500	shore	TSS1500-shore	chr7:107301205-107302416	rs55859862;rs562873530;rs190864549;rs371115718	50;49;31;26
cg15607449	0.00342328	0.999998	-0.00269861	0.00269861	19	49990766	F	I	RPL13AP5	TSS200	island	TSS200-island	chr19:49990435-49990965	rs565747649;rs562307401;rs2271952	13;26;27
cg17459431	0.00342404	0.999998	-0.00654824	0.00654824	1	233750313	F	I	KCNK1	Body	island	Body-island	chr1:233749373-233750314	rs374750782;rs563222386	4;23
cg14298842	0.00342509	0.999998	-0.00894739	0.00894739	3	68295083	F	II	FAM19A1	Body	opensea	Body-opensea		rs530917762;rs115774552;rs191662169	1;21;23
cg10460946	0.00342559	0.999998	0.0252243	0.0252243	17	76247467	F	I		IGR	shelf	IGR-shelf	chr17:76250252-76250828	rs180934959	0
cg05931345	0.00342723	0.999998	0.00768206	0.00768206	1	150946971	F	I	LASS2	5'UTR	island	5'UTR-island	chr1:150946496-150947950	rs587645085;rs587703995	5;12
cg09324896	0.00343122	0.999998	0.0131494	0.0131494	20	62337930	F	II	ARFRP1	Body	shore	Body-shore	chr20:62338659-62340274	rs145809158;rs546042210	9;16
cg12087956	0.00343184	0.999998	0.00558624	0.00558624	15	43022167	F	II	CDAN1	Body	opensea	Body-opensea		rs17774416;rs181717585;rs139574969	0;44;48
cg26127046	0.00343813	0.999998	0.00407448	0.00407448	5	79703750	R	I	ZFYVE16	TSS200	island	TSS200-island	chr5:79703436-79704444	rs530281839	13
cg09584118	0.0034414	0.999998	-0.0144969	0.0144969	11	45273975	F	II	SYT13	Body	opensea	Body-opensea		rs542601898;rs559653118;rs138799163;rs141984184	0;17;18;42
cg04253153	0.00344347	0.999998	0.00492303	0.00492303	16	47008697	R	II	DNAJA2	TSS1500	shore	TSS1500-shore	chr16:47006827-47008029
cg02756198	0.00344387	0.999998	0.0398193	0.0398193	12	43733483	F	II		IGR	opensea	IGR-opensea		rs533829946	2
cg23431124	0.00344456	0.999998	-0.0283956	0.0283956	2	17900833	F	II	SMC6	Body	opensea	Body-opensea		rs186975686	45
cg14765389	0.00344731	0.999998	0.00203176	0.00203176	6	15090940	R	II		IGR	opensea	IGR-opensea		rs573699268;rs114740781	30;24
cg19079117	0.00344751	0.999998	0.00456388	0.00456388	8	54683591	R	II	ATP6V1H	Body	opensea	Body-opensea		rs558346673	29
cg12739948	0.0034478	0.999998	0.00520176	0.00520176	1	154403554	R	II	IL6R	Body	opensea	Body-opensea		rs539681595;rs146922583	7;1
cg23660949	0.00345124	0.999998	0.0439511	0.0439511	17	79072761	R	II	BAIAP2	Body	opensea	Body-opensea		rs565676565;rs57855068;rs551116772	51;39;37
cg22693638	0.00345187	0.999998	0.0595543	0.0595543	1	14698418	F	II		IGR	opensea	IGR-opensea
cg04777383	0.00345201	0.999998	0.00452527	0.00452527	5	177543666	R	II	N4BP3	5'UTR	shelf	5'UTR-shelf	chr5:177540207-177541234	rs115419675;rs555529699	7;2
cg19049502	0.00345364	0.999998	-0.0115299	0.0115299	17	67957967	F	II	LINC01497	Body	opensea	Body-opensea		rs139329856;rs532480685	1;20
cg01729216	0.00346048	0.999998	0.00714091	0.00714091	10	63663704	F	II	ARID5B	Body	shore	Body-shore	chr10:63662886-63663299	rs956002	37
cg01944650	0.00346065	0.999998	-0.0104835	0.0104835	11	9455761	F	II	IPO7	Body	opensea	Body-opensea		rs9667749	0
cg08448318	0.00346255	0.999998	0.0240633	0.0240633	7	6096970	R	II	EIF2AK1	Body	shore	Body-shore	chr7:6098449-6098982	rs535299495	50
cg10208595	0.00346269	0.999998	-0.0370093	0.0370093	5	96761241	R	II		IGR	opensea	IGR-opensea		rs572605558;rs539812822;rs564553332	36;25;2
cg14088478	0.0034654	0.999998	-0.00792242	0.00792242	11	105481635	F	II	GRIA4	5'UTR	shore	5'UTR-shore	chr11:105481126-105481422	rs556785264;rs370439405;rs539395447;rs542523055	13;37;43;51
cg03897607	0.00346672	0.999998	-0.0109839	0.0109839	2	18768419	F	II	NT5C1B	Body	shelf	Body-shelf	chr2:18765745-18766180	rs140803100;rs144387028;rs544169148	2;13;41
cg08866323	0.00346838	0.999998	-0.0120532	0.0120532	20	41206365	F	II	PTPRT	Body	opensea	Body-opensea		rs566885784;rs535960915	17;35
cg02702086	0.00346861	0.999998	0.00372885	0.00372885	7	2255696	F	II	MAD1L1	Body	opensea	Body-opensea		rs561982573;rs199962164;rs200887369	1;15;30
cg07507085	0.00347233	0.999998	-0.0385448	0.0385448	11	119893672	F	II		IGR	opensea	IGR-opensea		rs180690797;rs561220092	0;18
cg07564233	0.0034744	0.999998	-0.0149095	0.0149095	13	112172340	F	II		IGR	island	IGR-island	chr13:112172232-112172441	rs564243068;rs531599435;rs550083551;rs117610688;rs561890047;rs189828197	0;4;7;18;34;48
cg24190434	0.00347727	0.999998	0.00804879	0.00804879	1	87579280	R	II		IGR	opensea	IGR-opensea
cg13020664	0.00347731	0.999998	0.00184376	0.00184376	8	104384787	R	II	CTHRC1	Body	shore	Body-shore	chr8:104383409-104384109	rs374538050;rs6995597	10;9
cg03873105	0.00347762	0.999998	0.00837339	0.00837339	11	76096456	F	II		IGR	shelf	IGR-shelf	chr11:76091524-76092638	rs575915218;rs138861112;rs561998343	25;28;36
cg09214412	0.00347898	0.999998	-0.055043	0.055043	15	93614970	R	II	RGMA	Body	shore	Body-shore	chr15:93615622-93617185	rs563835895	11
cg17886413	0.00348121	0.999998	-0.0108073	0.0108073	4	745243	R	II	PCGF3	Body	shelf	Body-shelf	chr4:738424-741517	rs200719779;rs113744523;rs553416777;rs182604387	49;37;14;9
cg24184634	0.00348497	0.999998	0.0202193	0.0202193	3	159721504	R	II	IL12A-AS1	Body	opensea	Body-opensea		rs183156992	1
cg15856572	0.00348679	0.999998	0.00974836	0.00974836	17	70631167	F	II	LINC00511	Body	opensea	Body-opensea		rs113894641;rs538658284;rs7226340;rs375979134	26;40;45;51
cg11491998	0.0034873	0.999998	0.0488795	0.0488795	6	30419493	F	II		IGR	island	IGR-island	chr6:30418844-30419630	rs532585437	29
cg10068034	0.00348922	0.999998	0.0138127	0.0138127	6	110678920	F	II	C6orf186	Body	island	Body-island	chr6:110678854-110679108	rs532984908	1
cg10902693	0.00349033	0.999998	0.043426	0.043426	2	875509	R	II		IGR	opensea	IGR-opensea		rs368797118;rs578155058	3;2
cg06658831	0.00349151	0.999998	-0.0174079	0.0174079	11	2022748	F	II	H19	TSS200	shelf	TSS200-shelf	chr11:2019565-2019863
cg02944021	0.0034944	0.999998	0.0340879	0.0340879	8	105431766	F	II	DPYS	Body	opensea	Body-opensea		rs139495801;rs191280858;rs183870120	14;38;45
cg24311793	0.00350254	0.999998	0.0291425	0.0291425	14	95493619	F	II		IGR	opensea	IGR-opensea		rs541044925;rs537250376	0;8
cg27555092	0.00350879	0.999998	0.0228926	0.0228926	18	56296354	R	II	ALPK2	TSS200	opensea	TSS200-opensea		rs574493204	2
cg03209332	0.00350977	0.999998	0.0437261	0.0437261	12	132670372	F	I		IGR	shelf	IGR-shelf	chr12:132673993-132675241	rs527297502;rs547225158;rs552070377;rs532880308	1;3;40;44
cg14911505	0.00350994	0.999998	-0.0166307	0.0166307	19	13392649	F	II	CACNA1A	Body	opensea	Body-opensea		rs530704681	25
cg17037757	0.00351121	0.999998	0.00469933	0.00469933	4	148467011	F	II		IGR	opensea	IGR-opensea		rs181083625;rs10305940;rs185777609;rs558692367	0;1;25;50
cg20325060	0.00351182	0.999998	0.00262545	0.00262545	11	28152893	R	II	METT5D1	Body	opensea	Body-opensea		rs12806548;rs146419282	49;2
cg00819981	0.0035132	0.999998	0.00408606	0.00408606	15	60813131	F	II	RORA-AS1	Body	opensea	Body-opensea
cg07268337	0.00351479	0.999998	-0.0206519	0.0206519	17	70589198	F	II		IGR	shore	IGR-shore	chr17:70587771-70589080	rs531975172;rs9899899	2;46
cg17957660	0.00351509	0.999998	-0.0186216	0.0186216	4	55837532	R	II		IGR	opensea	IGR-opensea		rs112436622;rs560810951;rs532132990	39;24;2
cg13906573	0.00351774	0.999998	-0.00255158	0.00255158	9	140399104	R	II	PNPLA7	Body	shelf	Body-shelf	chr9:140401252-140401456	rs546615580;rs566427930	19;1
cg19093370	0.00351864	0.999998	0.0163027	0.0163027	17	17110180	F	I	PLD6	TSS1500	island	TSS1500-island	chr17:17109893-17110296	rs554742381;rs8076621;rs543873052	29;33;36
cg13156336	0.00352064	0.999998	0.00189509	0.00189509	11	61938979	R	II		IGR	opensea	IGR-opensea
cg16332701	0.0035222	0.999998	0.00143182	0.00143182	2	3502815	F	II	ADI1	Body	shore	Body-shore	chr2:3504282-3504628	rs143494796;rs148975364;rs370738223	5;19;20
cg12884077	0.00352424	0.999998	0.00524079	0.00524079	1	109252081	F	II		IGR	opensea	IGR-opensea		rs367706710;rs371539044;rs3006860	14;36;45
cg07530359	0.00352487	0.999998	-0.0279787	0.0279787	3	4554673	R	II	ITPR1	5'UTR	opensea	5'UTR-opensea		rs558031823;rs199594795;rs5846324;rs539882582;rs553331492	50;48;39;27;26
cg19049305	0.00352521	0.999998	0.0557864	0.0557864	7	78364069	F	II	MAGI2	Body	opensea	Body-opensea
cg13150418	0.00352541	0.999998	0.0182372	0.0182372	8	142884692	R	II		IGR	opensea	IGR-opensea		rs150002108;rs573175467;rs534037769;rs182349386	48;38;34;13
cg21941657	0.00352605	0.999998	-0.0163459	0.0163459	4	121750749	F	II	PRDM5	Body	opensea	Body-opensea		rs533134039;rs546623403;rs566616217;rs1349347	0;11;34;38
cg24825299	0.00352651	0.999998	0.0151896	0.0151896	20	3896885	F	II	PANK2	Body	opensea	Body-opensea		rs543190648;rs192115688;rs71647846;rs548051701;rs546254938	1;23;26;41;45
cg24415278	0.0035341	0.999998	0.00891127	0.00891127	11	108786955	F	II	DDX10	Body	opensea	Body-opensea		rs558274383;rs181387221	0;45
cg25660036	0.00353945	0.999998	-0.0185433	0.0185433	4	7070649	R	II	GRPEL1	TSS1500	shore	TSS1500-shore	chr4:7069098-7070402	rs564599485;rs528566713	50;28
cg09373148	0.00353964	0.999998	0.0453355	0.0453355	3	138152837	F	I	ESYT3	TSS1500	shore	TSS1500-shore	chr3:138153269-138154621	rs569830353;rs538776857;rs182995066;rs572246862	0;2;24;35
cg20053123	0.00354256	0.999998	-0.00739358	0.00739358	5	172360543	R	II	ERGIC1	Body	opensea	Body-opensea
cg21908420	0.00354289	0.999998	0.00546206	0.00546206	1	221912247	R	II	DUSP10	TSS1500	shelf	TSS1500-shelf	chr1:221915474-221916804	rs562962953;rs578123895;rs139095138;rs192222299;rs149894231;rs115597531	48;36;16;15;7;2
cg19716566	0.00354528	0.999998	-0.00293339	0.00293339	13	96328557	R	II	DNAJC3-AS1	Body	shore	Body-shore	chr13:96328868-96329946	rs567792402;rs141326362;rs186421900	51;44;17
cg06709952	0.00354616	0.999998	0.00694539	0.00694539	22	50493181	F	II	TTLL8	TSS200	shelf	TSS200-shelf	chr22:50496441-50497393	rs139989776;rs532984784	0;18
cg12604600	0.00354616	0.999998	-0.00524739	0.00524739	8	92147529	R	II	LRRC69	Body	opensea	Body-opensea		rs145209065;rs573654925	2;1
cg06746274	0.00354883	0.999998	0.00315921	0.00315921	11	60296549	F	II	MS4A13	Body	opensea	Body-opensea		rs189996073;rs558028823	0;9
cg21859597	0.00355201	0.999998	-0.00116739	0.00116739	1	115323395	R	I	SIKE1	TSS200	island	TSS200-island	chr1:115323075-115323462
cg03986989	0.00355769	0.999998	0.00690533	0.00690533	17	1132754	F	II		IGR	island	IGR-island	chr17:1131877-1133367
cg16679084	0.00356144	0.999998	-0.00132388	0.00132388	10	104263792	F	I	SUFU	1stExon	island	1stExon-island	chr10:104263676-104264155	rs572377233;rs546107381	0;37
cg01123908	0.00356456	0.999998	-0.0127879	0.0127879	3	50397771	F	II	CYB561D2	Body	shore	Body-shore	chr3:50396347-50397175
cg03439687	0.00356482	0.999998	0.0186805	0.0186805	13	42894507	R	II	AKAP11	3'UTR	opensea	3'UTR-opensea		rs116187451	32
cg05715050	0.00356653	0.999998	-0.0122898	0.0122898	1	12806213	R	II	C1orf158	5'UTR	opensea	5'UTR-opensea		rs74057662;rs7535797;rs3000920;rs146042543	42;37;19;2
cg20467896	0.00356664	0.999998	-0.00408697	0.00408697	19	6361623	F	I	CLPP	1stExon	island	1stExon-island	chr19:6361442-6362002
cg19113019	0.00356728	0.999998	0.0241898	0.0241898	8	96280017	R	II	C8orf37-AS1	TSS1500	shore	TSS1500-shore	chr8:96280844-96281747	rs181554860;rs186222233	13;1
cg02160530	0.00356815	0.999998	-0.00933582	0.00933582	16	56666428	F	II	MT1M	TSS200	island	TSS200-island	chr16:56665945-56666641	rs77938467;rs55654867;rs535417471;rs1846691;rs575327666;rs546478451;rs558169409	1;7;9;17;18;42;46
cg20426747	0.00357535	0.999998	-0.00200733	0.00200733	14	102976154	F	I	ANKRD9	TSS200	island	TSS200-island	chr14:102973317-102976666	rs571883886	18
cg19911362	0.00357585	0.999998	-0.00219848	0.00219848	15	50716322	R	II	USP8	TSS1500	island	TSS1500-island	chr15:50716321-50716826	rs10535516	17
cg00940812	0.00358089	0.999998	-0.00581558	0.00581558	8	91960827	R	II	NECAB1	Body	opensea	Body-opensea
cg08941595	0.0035835	0.999998	0.0342196	0.0342196	22	31952631	R	II	SFI1	Body	opensea	Body-opensea		rs570812513;rs140693566	8;2
cg03092783	0.0035859	0.999998	0.0444863	0.0444863	7	158358245	F	II	PTPRN2	Body	shelf	Body-shelf	chr7:158361909-158362970	rs73512211;rs190359094;rs568467887;rs537042428;rs150583482;rs576888842	12;25;27;28;49;50
cg04353171	0.00358671	0.999998	-0.0326553	0.0326553	6	30698729	R	II	FLOT1	Body	opensea	Body-opensea		rs138717826;rs200009722;rs576921685	33;13;10
cg22449032	0.00358984	0.999998	0.00362127	0.00362127	16	364016	F	II	AXIN1	Body	opensea	Body-opensea		rs118125792;rs541590880;rs559828700;rs575225699	9;11;22;26
cg01368644	0.00359766	0.999998	0.00746836	0.00746836	8	53106497	F	II	ST18	Body	opensea	Body-opensea
cg15740507	0.00360032	0.999998	0.0333664	0.0333664	3	99988576	F	II	TBC1D23	Body	opensea	Body-opensea
cg24751836	0.00360075	0.999998	-0.00505206	0.00505206	15	91475873	F	I	UNC45A	5'UTR	island	5'UTR-island	chr15:91475626-91475926	rs532615883;rs115749917	16;45
cg16968230	0.00360394	0.999998	-0.00316527	0.00316527	2	55077334	F	II	EML6	Body	opensea	Body-opensea		rs201339209	1
cg15466177	0.00360924	0.999998	0.0150419	0.0150419	14	102675179	R	I	WDR20	Body	opensea	Body-opensea		rs541257011;rs200386311	48;23
cg23250191	0.00361085	0.999998	-0.00824297	0.00824297	5	1295274	R	I	TERT	TSS200	island	TSS200-island	chr5:1289275-1295970	rs35550267;rs562120871;rs34654879	33;12;2
cg08847417	0.00361549	0.999998	-0.00917139	0.00917139	4	146682664	F	II	ZNF827	3'UTR	island	3'UTR-island	chr4:146682510-146682817
cg01018054	0.00361551	0.999998	0.00387121	0.00387121	16	68983164	F	II	TANGO6	Body	opensea	Body-opensea		rs74442092;rs190917130	13;31
cg12648213	0.00362022	0.999998	0.0217784	0.0217784	15	101538805	R	II	LRRK1	Body	opensea	Body-opensea		rs560690166	33
cg18486258	0.00362382	0.999998	-0.0360192	0.0360192	6	42110750	F	II	C6orf132	TSS200	shore	TSS200-shore	chr6:42109904-42110361	rs532240242;rs115418031	18;42
cg14488081	0.00362557	0.999998	-0.00152564	0.00152564	8	73921810	F	II	TERF1	Body	shore	Body-shore	chr8:73920858-73921552	rs55908228	50
cg09756299	0.00362682	0.999998	0.0222153	0.0222153	10	120626003	R	II		IGR	opensea	IGR-opensea		rs532874891;rs552545883	49;5
cg24719193	0.0036271	0.999998	0.00709188	0.00709188	1	35646786	F	II		IGR	opensea	IGR-opensea
cg11186432	0.00363435	0.999998	0.03716	0.03716	6	167821229	R	II		IGR	opensea	IGR-opensea		rs577115064;rs540970805;rs13195399	30;27;19
cg00961292	0.00363463	0.999998	0.00332958	0.00332958	3	196046080	R	II	TCTEX1D2	TSS1500	shore	TSS1500-shore	chr3:196044436-196045284	rs540975736;rs565456440	36;29
cg04948194	0.0036382	0.999998	0.0366615	0.0366615	14	45840127	F	II		IGR	opensea	IGR-opensea		rs190894285;rs556446628;rs74044117;rs183965933;rs545354626	0;7;9;24;48
cg12546474	0.00363906	0.999998	-0.00654824	0.00654824	2	149643009	R	II	KIF5C	Body	shelf	Body-shelf	chr2:149645536-149645834	rs149911322;rs112215363	23;17
cg09017718	0.00363912	0.999998	0.00596067	0.00596067	1	10758995	F	II	CASZ1	5'UTR	shore	5'UTR-shore	chr1:10757891-10758252	rs572329580;rs7516542;rs561256369;rs576019859	1;17;36;40
cg15869383	0.00363921	0.999998	-0.00253291	0.00253291	19	58258089	R	II	ZNF776	TSS200	island	TSS200-island	chr19:58258088-58258619	rs368978747;rs183699718	48;45
cg13344867	0.0036412	0.999998	0.0070043	0.0070043	2	178095625	F	II	NFE2L2	Body	opensea	Body-opensea
cg21959757	0.00364446	0.999998	0.0152745	0.0152745	5	115274878	F	II		IGR	opensea	IGR-opensea		rs140772493;rs568967883;rs531692361	11;15;22
cg14700820	0.00364656	0.999998	-0.00331939	0.00331939	11	32851346	R	I	PRRG4	TSS200	island	TSS200-island	chr11:32851160-32851951	rs540304995	28
cg26422402	0.00364888	0.999998	-0.0228781	0.0228781	19	9215003	R	II	OR7G2	TSS1500	opensea	TSS1500-opensea		rs145107181;rs555808960;rs573526186	49;43;21
cg13244804	0.00364892	0.999998	-0.00601061	0.00601061	8	128749511	R	II	MYC	Body	island	Body-island	chr8:128747805-128751279	rs4645953	44
cg22667391	0.00364985	0.999998	0.0209313	0.0209313	12	57843848	F	II	INHBC	3'UTR	opensea	3'UTR-opensea
cg25524053	0.00365391	0.999998	-0.0357613	0.0357613	X	40126867	R	II		IGR	shore	IGR-shore	chrX:40126360-40126744
cg17710545	0.00365618	0.999998	0.00590618	0.00590618	13	98629067	R	I	IPO5	Body	island	Body-island	chr13:98628059-98629306	rs148654072;rs537048431;rs201683866	45;9;4
cg25946646	0.00365656	0.999998	-0.00839352	0.00839352	10	88628344	R	I	BMPR1A	5'UTR	opensea	5'UTR-opensea		rs568646411;rs372040687	33;22
cg01062913	0.00365688	0.999998	0.0191513	0.0191513	1	149169973	R	II		IGR	opensea	IGR-opensea		rs370338582	27
cg03016446	0.00365747	0.999998	0.00317224	0.00317224	10	74386166	R	II	CBARA1	TSS1500	shore	TSS1500-shore	chr10:74385467-74386041
cg01125287	0.00366232	0.999998	0.0033357	0.0033357	15	42212304	R	II	EHD4-AS1	TSS1500	shore	TSS1500-shore	chr15:42211419-42211701	rs202126317	35
cg22543681	0.00366448	0.999998	0.0370053	0.0370053	1	204695373	R	II		IGR	opensea	IGR-opensea		rs145496979;rs56111161;rs56003473;rs558084153	37;30;29;14
cg22688351	0.00366718	0.999998	0.0317368	0.0317368	21	41253706	R	II	PCP4	Body	opensea	Body-opensea		rs144328610;rs555704348	44;17
cg21580538	0.00367	0.999998	0.00432685	0.00432685	15	41244423	F	II	CHAC1	TSS1500	shore	TSS1500-shore	chr15:41244885-41246004	rs577923448;rs543782800	29;40
cg01841415	0.00367397	0.999998	0.0403556	0.0403556	9	138679528	R	II	KCNT1	Body	shore	Body-shore	chr9:138680881-138681159	rs561634288;rs556190518	29;1
cg27574904	0.0036756	0.999998	0.00586715	0.00586715	2	219536685	F	I	STK36	TSS200	island	TSS200-island	chr2:219536410-219536813	rs568155371	41
cg04162059	0.00367794	0.999998	0.00890855	0.00890855	12	64784177	F	II	C12orf56	1stExon	island	1stExon-island	chr12:64784010-64784664	rs371164866;rs544605659	38;49
cg16780412	0.00367946	0.999998	-0.021675	0.021675	22	49288594	R	II	LINC01310	Body	opensea	Body-opensea		rs28479102;rs528799279	27;10
cg21357024	0.00368003	0.999998	-0.00208442	0.00208442	2	25265137	R	I	EFR3B	5'UTR	island	5'UTR-island	chr2:25264682-25265727
cg21028251	0.00368318	0.999998	0.00431103	0.00431103	3	133614589	R	I	RAB6B	1stExon	island	1stExon-island	chr3:133613566-133615174
cg24658930	0.00368659	0.999998	0.0035843	0.0035843	5	95066845	R	I	RHOBTB3	TSS200	shore	TSS200-shore	chr5:95066876-95067812	rs550000580	4
cg22199908	0.00368716	0.999998	-0.0409438	0.0409438	4	160066771	R	II		IGR	opensea	IGR-opensea		rs145210035;rs182264341	22;1
cg23387692	0.00368796	0.999998	0.00719818	0.00719818	18	24276464	F	II	LOC728606	Body	opensea	Body-opensea		rs559526202;rs566795921;rs563443023	0;26;48
cg20983112	0.00368905	0.999998	0.0292169	0.0292169	11	75480246	R	II	DGAT2	Body	shore	Body-shore	chr11:75479462-75480172	rs569131968	51
cg10490271	0.00369005	0.999998	0.00324594	0.00324594	11	64889651	F	I	MRPL49	TSS200	island	TSS200-island	chr11:64889136-64889931
cg21237588	0.00369126	0.999998	-0.0282687	0.0282687	7	104740871	R	II	MLL5	Body	opensea	Body-opensea
cg10372770	0.00369149	0.999998	-0.0422171	0.0422171	19	12377156	F	II		IGR	island	IGR-island	chr19:12376822-12377320	rs185282808;rs559497928;rs531982703	26;33;49
cg09802628	0.00369307	0.999998	0.018722	0.018722	21	44907718	R	II		IGR	shelf	IGR-shelf	chr21:44904961-44905259	rs546341247;rs564735229;rs544384660;rs141397268;rs17004569	26;23;18;5;3
cg20378690	0.00369925	0.999998	-0.0153316	0.0153316	8	22723551	F	II	PEBP4	Body	island	Body-island	chr8:22722313-22723552	rs78331891;rs569002517;rs530238630	0;1;16
cg00257800	0.00370026	0.999998	0.041278	0.041278	2	57938135	R	II		IGR	opensea	IGR-opensea		rs544642419;rs118136323;rs142676011	32;2;1
cg07781938	0.00370035	0.999998	0.0120132	0.0120132	5	79785189	R	II	FAM151B	Body	shore	Body-shore	chr5:79783635-79784145	rs75059734;rs536810762	23;3
cg24742957	0.00370137	0.999998	0.0406089	0.0406089	X	135179925	F	II		IGR	shore	IGR-shore	chrX:135180417-135180783
cg18844480	0.0037017	0.999998	-0.00223303	0.00223303	5	141340647	F	II		IGR	opensea	IGR-opensea
cg23047271	0.00370188	0.999998	-0.0225705	0.0225705	3	64210991	F	II	PRICKLE2	1stExon	opensea	1stExon-opensea		rs143342419	36
cg09796029	0.0037031	0.999998	0.00965018	0.00965018	19	54189553	F	II	MIR519C	TSS200	opensea	TSS200-opensea		rs549164014	21
cg07019889	0.00370354	0.999998	-0.00752752	0.00752752	2	1625692	R	II		IGR	opensea	IGR-opensea		rs143729990;rs115167058	47;35
cg02761480	0.00370637	0.999998	-0.0101096	0.0101096	16	77822771	R	I	VAT1L	1stExon	island	1stExon-island	chr16:77822375-77823134	rs61737715;rs201342672;rs547252224;rs566986575	51;33;28;8
cg21688209	0.00370909	0.999998	0.0453244	0.0453244	20	61940917	R	I	COL20A1	Body	shelf	Body-shelf	chr20:61937482-61937738	rs561069506;rs112566980;rs377608737	36;34;9
cg21285062	0.00370925	0.999998	0.00576394	0.00576394	1	10846005	F	II	CASZ1	5'UTR	opensea	5'UTR-opensea		rs192421030;rs149302280;rs538302474;rs553821085	0;11;25;51
cg03696346	0.00371275	0.999998	-0.0121567	0.0121567	10	44101789	F	II	ZNF485	TSS200	shore	TSS200-shore	chr10:44101813-44102366	rs557831081	16
cg08892068	0.00371277	0.999998	0.00773455	0.00773455	16	1497180	F	II	CLCN7	Body	shore	Body-shore	chr16:1497450-1497937	rs538620516;rs181413418;rs371465204	0;25;29
cg14958084	0.00371651	0.999998	0.0328262	0.0328262	19	13987551	F	II	NANOS3	TSS1500	shore	TSS1500-shore	chr19:13988204-13988559	rs569807855	49
cg09824347	0.00372012	0.999998	0.0656202	0.0656202	22	50118174	F	II		IGR	island	IGR-island	chr22:50118095-50118822	rs150243601	0
cg13082666	0.0037211	0.999998	0.0154827	0.0154827	4	70932281	R	II	CSN1S2AP	TSS1500	opensea	TSS1500-opensea		rs12645720;rs374801191	22;6
cg05522059	0.00372204	0.999998	-0.00579412	0.00579412	19	42387245	F	I	ARHGEF1	TSS1500	island	TSS1500-island	chr19:42386865-42387485
cg00489438	0.00372206	0.999998	0.0156235	0.0156235	9	125560891	R	II		IGR	opensea	IGR-opensea		rs200594558	1
cg22076143	0.00372756	0.999998	-0.0156817	0.0156817	2	233271583	F	II	ALPPL2	5'UTR	shore	5'UTR-shore	chr2:233272404-233272700	rs534068054;rs200743458;rs201254560;rs1130334;rs577412600;rs540080227;rs556454293;rs61730279	1;8;10;26;27;39;43;45
cg00639925	0.00372812	0.999998	0.0322237	0.0322237	21	37829516	R	II		IGR	opensea	IGR-opensea		rs219787;rs572482117	10;2
cg05121422	0.00372911	0.999998	0.00951745	0.00951745	16	12465563	R	II	SNX29	Body	opensea	Body-opensea		rs574334803;rs555739563;rs553926018	35;4;2
cg18828883	0.00373225	0.999998	-0.00578194	0.00578194	1	155053266	R	II	EFNA3	Body	island	Body-island	chr1:155051155-155055291	rs531584677	5
cg13798558	0.00373305	0.999998	0.00991776	0.00991776	9	35537232	R	II	RUSC2	5'UTR	opensea	5'UTR-opensea
cg15717225	0.00374085	0.999998	-0.00891067	0.00891067	6	30449254	F	II		IGR	opensea	IGR-opensea		rs533317470	21
cg09995264	0.00374346	0.999998	0.00280776	0.00280776	1	15750318	F	II	EFHD2	Body	opensea	Body-opensea		rs534863654;rs184215980;rs574710686	0;1;43
cg12484325	0.00374562	0.999998	0.00329236	0.00329236	11	3688985	R	I	CHRNA10	Body	island	Body-island	chr11:3688375-3689007	rs569150940	13
cg10643519	0.00374895	0.999998	0.00823703	0.00823703	15	25982828	R	II	ATP10A	Body	shore	Body-shore	chr15:25981176-25981392	rs113720661;rs147845431	2;1
cg03335911	0.00375276	0.999998	-0.00930927	0.00930927	8	100812135	R	II	VPS13B	Body	opensea	Body-opensea		rs141370098;rs191127705	23;1
cg05288857	0.00375745	0.999998	0.0107297	0.0107297	19	2226551	R	II	DOT1L	Body	island	Body-island	chr19:2226193-2228342
cg02679047	0.00376111	0.999998	0.0029963	0.0029963	9	134589937	F	II	RAPGEF1	Body	opensea	Body-opensea		rs527794994	46
cg15699942	0.0037689	0.999998	-0.00273739	0.00273739	12	50677255	F	I	LIMA1	5'UTR	opensea	5'UTR-opensea		rs546969577	30
cg25670171	0.00376902	0.999998	-0.0413732	0.0413732	13	79380877	F	II	LINC00331	Body	opensea	Body-opensea		rs563649950	48
cg24285922	0.00377897	0.999998	0.00512661	0.00512661	1	150552144	R	I	MCL1	1stExon	island	1stExon-island	chr1:150551328-150552353	rs587698851;rs587754357;rs28365857;rs587695097	50;47;9;8
cg00279406	0.00378159	0.999998	-0.00640788	0.00640788	1	226924739	R	II	ITPKB	Body	island	Body-island	chr1:226924560-226926553
cg07764022	0.00378256	0.999998	-0.0393038	0.0393038	9	36913922	R	II	PAX5	Body	opensea	Body-opensea		rs189547142;rs182322504	43;35
cg05303559	0.00378292	0.999998	0.0224124	0.0224124	7	158512380	R	I		IGR	opensea	IGR-opensea		rs187997296;rs34524453;rs541059258	51;26;2
cg27057797	0.00379057	0.999998	0.0323256	0.0323256	20	19569677	R	II	SLC24A3	Body	opensea	Body-opensea		rs368649282;rs6112479	46;44
cg14785681	0.00379954	0.999998	-0.00649503	0.00649503	7	27223692	F	II	HOXA11AS	TSS1500	shore	TSS1500-shore	chr7:27224267-27224596	rs560588047;rs529282312	16;45
cg06714647	0.00379996	0.999998	-0.00677806	0.00677806	15	101142756	F	II	LINS	TSS1500	island	TSS1500-island	chr15:101141975-101143137
cg26772810	0.00380078	0.999998	0.00490939	0.00490939	2	208994561	F	II	CRYGC	TSS200	opensea	TSS200-opensea		rs565155428	40
cg21373064	0.00380244	0.999998	0.0051383	0.0051383	7	139044445	F	I	LUC7L2	TSS200	island	TSS200-island	chr7:139043885-139045478	rs141235694;rs146240382;rs552370418;rs570612437;rs138075894	0;8;27;47;51
cg19524774	0.00380477	0.999998	-0.0091377	0.0091377	3	121264849	F	I	POLQ	1stExon	island	1stExon-island	chr3:121264469-121264943	rs150577519;rs16832372	1;37
cg06341391	0.0038162	0.999998	0.0164618	0.0164618	9	138015884	F	II		IGR	opensea	IGR-opensea		rs566283619;rs539598031	1;20
cg15004075	0.00381928	0.999998	0.0436616	0.0436616	12	125582254	F	II	AACS	Body	shelf	Body-shelf	chr12:125578348-125578588	rs115346715	0
cg23856030	0.00382194	0.999998	-0.00898455	0.00898455	5	161494463	R	II	GABRG2	TSS200	opensea	TSS200-opensea		rs561953813;rs368561214	15;14
cg13248604	0.00382226	0.999998	0.0114033	0.0114033	10	133000153	F	II	TCERG1L	Body	opensea	Body-opensea		rs143350672;rs550185924	0;10
cg14065224	0.00382277	0.999998	0.00731552	0.00731552	2	98828226	F	II	VWA3B	Body	opensea	Body-opensea		rs557754664;rs139935753	6;31
cg01616586	0.00382387	0.999998	-0.00520418	0.00520418	20	16561048	F	II		IGR	opensea	IGR-opensea		rs181932468	2
cg18850127	0.00382429	0.999998	0.0691118	0.0691118	7	39170497	F	I	POU6F2	Body	opensea	Body-opensea		rs36052669	16
cg11708525	0.00382569	0.999998	0.0157276	0.0157276	2	96052408	F	II		IGR	shelf	IGR-shelf	chr2:96054894-96055143	rs539151470	1
cg06459104	0.00382933	0.999998	0.0453264	0.0453264	18	5456880	F	II	EPB41L3	Body	opensea	Body-opensea		rs574211169;rs543336917;rs114825158;rs144062257;rs545161236	13;19;29;40;43
cg16995768	0.00383104	0.999998	-0.0286385	0.0286385	7	157531239	F	II	PTPRN2	Body	opensea	Body-opensea		rs148550940;rs190735556	26;32
cg25799639	0.0038319	0.999998	-0.00255697	0.00255697	10	35932197	R	II		IGR	shore	IGR-shore	chr10:35928501-35931893	rs35730553	38
cg10047182	0.0038336	0.999998	0.0120467	0.0120467	21	38282489	R	II	HLCS	Body	opensea	Body-opensea		rs538921889;rs558712899;rs115650690	31;30;16
cg03878722	0.00383659	0.999998	-0.0135828	0.0135828	16	76666860	F	II		IGR	shore	IGR-shore	chr16:76668835-76669152	rs139850309	37
cg10742957	0.00383788	0.999998	-0.036989	0.036989	19	39466716	F	I	FBXO17	TSS1500	shore	TSS1500-shore	chr19:39465846-39466403
cg16316849	0.00383827	0.999998	-0.00163133	0.00163133	17	56906928	R	II	PPM1E	Body	opensea	Body-opensea		rs375181826;rs548338731	5;2
cg05684708	0.0038418	0.999998	-0.00215467	0.00215467	15	72674475	F	II		IGR	opensea	IGR-opensea		rs184980512;rs117739850	0;49
cg16248786	0.00384297	0.999998	-0.00885836	0.00885836	20	34622526	R	II		IGR	opensea	IGR-opensea		rs567449074	2
cg03974092	0.00384952	0.999998	0.000982121	0.000982121	9	134348945	R	II	PRRC2B	Body	shore	Body-shore	chr9:134350708-134351708	rs564734913	48
cg14197645	0.00385109	0.999998	-0.00638491	0.00638491	2	27258279	R	II	TMEM214	Body	shelf	Body-shelf	chr2:27255600-27256121	rs2304714;rs559579054	30;2
cg26280690	0.00385111	0.999998	-0.00404497	0.00404497	15	80174053	F	II	MTHFS	Body	opensea	Body-opensea		rs149976880	14
cg00914073	0.00385414	0.999998	-0.00878885	0.00878885	22	49634999	R	II		IGR	shelf	IGR-shelf	chr22:49637543-49637889	rs762944;rs112905750;rs11914175;rs11913702;rs183427770;rs370775677	38;35;23;22;5;2
cg18431599	0.0038544	0.999998	0.0122045	0.0122045	9	72695637	F	II	MAMDC2	Body	opensea	Body-opensea		rs3015178;rs117468404	0;24
cg07248486	0.00385444	0.999998	-0.00875545	0.00875545	4	83543360	F	II	C4orf11	TSS1500	opensea	TSS1500-opensea		rs376615604	13
cg10334354	0.00385597	0.999998	-0.0230308	0.0230308	4	66535203	R	II	EPHA5	Body	island	Body-island	chr4:66535193-66535620	rs551459237	4
cg07919906	0.0038636	0.999998	0.0297142	0.0297142	21	42873733	R	II	TMPRSS2	5'UTR	opensea	5'UTR-opensea		rs73903405;rs142119028;rs545494331;rs565142599;rs572507505	35;31;7;2;1
cg14204430	0.00386578	0.999998	-0.00781188	0.00781188	4	116035217	F	II	NDST4	TSS200	opensea	TSS200-opensea		rs191679209;rs543461028	28;32
cg04412333	0.00386689	0.999998	0.0113407	0.0113407	2	159362443	R	II	PKP4	5'UTR	opensea	5'UTR-opensea		rs140549411;rs74684104	2;1
cg24358846	0.00386977	0.999998	-0.0486938	0.0486938	8	99984680	R	II		IGR	island	IGR-island	chr8:99984584-99985072
cg10032734	0.00387268	0.999998	-0.00251655	0.00251655	18	33709268	F	I	SLC39A6	5'UTR	island	5'UTR-island	chr18:33708919-33710236	rs570203874;rs542732105;rs7242529	13;16;23
cg23788051	0.00387884	0.999998	-0.00751642	0.00751642	11	45603631	F	II		IGR	opensea	IGR-opensea		rs568361361	1
cg23824713	0.00387951	0.999998	0.0478571	0.0478571	18	61157738	F	II	SERPINB5	Body	opensea	Body-opensea		rs554995995;rs371358768;rs539894736;rs560143265	8;20;23;42
cg17200646	0.00388049	0.999998	0.00646024	0.00646024	21	47768033	R	II	PCNT	Body	opensea	Body-opensea		rs116523998	1
cg24272697	0.00388437	0.999998	0.00381891	0.00381891	7	27159883	R	II	HOXA3	5'UTR	shelf	5'UTR-shelf	chr7:27162087-27162426	rs562483587;rs148025858	37;36
cg09052421	0.00388745	0.999998	0.0295713	0.0295713	1	220999747	R	II		IGR	opensea	IGR-opensea		rs182588617;rs143611244	51;19
cg09593080	0.00388788	0.999998	-0.016151	0.016151	16	87271763	F	II		IGR	opensea	IGR-opensea		rs544486162;rs143884994;rs111329135	0;7;46
cg14208149	0.00388797	0.999998	0.0347459	0.0347459	10	118745373	R	II	SHTN1	Body	opensea	Body-opensea		rs140257267;rs145253625;rs137921029	48;34;2
cg02343197	0.00389042	0.999998	-0.0165745	0.0165745	3	27771339	F	II		IGR	shore	IGR-shore	chr3:27771638-27771942	rs79845655;rs550636991	30;37
cg10388279	0.00389142	0.999998	0.00560236	0.00560236	16	23576192	R	II	UBFD1	Body	opensea	Body-opensea		rs143603876	11
cg19717326	0.0038968	0.999998	0.0208698	0.0208698	19	54370016	F	II	MYADM	TSS1500	shore	TSS1500-shore	chr19:54371854-54372990
cg06754312	0.00390007	0.999998	0.00952539	0.00952539	10	1781013	R	II	ADARB2	TSS1500	shore	TSS1500-shore	chr10:1778784-1780018	rs12773121;rs373234897;rs187674142	32;31;5
cg19257464	0.00390176	0.999998	0.0235068	0.0235068	2	131009324	F	II		IGR	shore	IGR-shore	chr2:131009569-131010185	rs571650904;rs538958185	20;36
cg05496248	0.0039031	0.999998	-0.00437527	0.00437527	10	121276103	F	II	RGS10	Body	opensea	Body-opensea		rs551906788;rs147447337;rs188293956	1;35;44
cg26773585	0.00390444	0.999998	-0.059146	0.059146	2	42268178	R	II		IGR	opensea	IGR-opensea
cg00792677	0.00390461	0.999998	-0.00742521	0.00742521	8	142170890	F	II	DENND3	ExonBnd	opensea	ExonBnd-opensea		rs563185382	0
cg03920374	0.00391041	0.999998	0.0266953	0.0266953	15	79271516	F	II	RASGRF1	Body	opensea	Body-opensea		rs186638040	5
cg26929169	0.003912	0.999998	0.0221928	0.0221928	5	52735072	F	II		IGR	opensea	IGR-opensea		rs570698817;rs117858493	4;41
cg16464422	0.00391231	0.999998	-0.00827994	0.00827994	1	225859329	R	II		IGR	opensea	IGR-opensea
cg12618624	0.00391458	0.999998	0.00144218	0.00144218	3	171560011	R	II	TMEM212	TSS1500	opensea	TSS1500-opensea
cg17559415	0.00391475	0.999998	0.00826291	0.00826291	3	49062587	R	II	IMPDH2	Body	shelf	Body-shelf	chr3:49058325-49059986	rs199848679;rs201535692;rs183457824	39;7;2
cg13274775	0.00391611	0.999998	-0.00533436	0.00533436	6	74078997	F	I	OOEP	Body	shore	Body-shore	chr6:74079389-74079723	rs531452415;rs372105159;rs496530;rs497243	0;26;27;44
cg08605458	0.00392032	0.999998	-0.0244379	0.0244379	2	26949714	R	II	KCNK3	Body	shore	Body-shore	chr2:26950538-26951474
cg24731731	0.00392173	0.999998	0.0248088	0.0248088	11	61545348	F	II	C11orf9	Body	island	Body-island	chr11:61544727-61545563	rs564959307	25
cg09136971	0.00392198	0.999998	0.00748691	0.00748691	3	59436277	F	II		IGR	opensea	IGR-opensea		rs542041331;rs565032778;rs184569228	0;30;48
cg00083359	0.00392325	0.999998	0.0209642	0.0209642	8	144676110	R	II	EEF1D	5'UTR	island	5'UTR-island	chr8:144675988-144676207	rs185265764;rs1057556;rs571159959;rs534949015	42;14;12;7
cg12875711	0.00392326	0.999998	-0.00897861	0.00897861	2	40326460	F	II	SLC8A1-AS1	Body	opensea	Body-opensea		rs3749057;rs561251251	45;46
cg25218905	0.00392385	0.999998	0.00505606	0.00505606	12	92538613	F	II	BTG1	Body	shore	Body-shore	chr12:92538710-92540333	rs544581238;rs564803420;rs28399539;rs540516693	9;22;38;43
cg02344857	0.00392835	0.999998	0.00504794	0.00504794	2	242448155	F	I	STK25	TSS200	island	TSS200-island	chr2:242447017-242448558	rs574851565	41
cg16491148	0.00392857	0.999998	-0.00143382	0.00143382	6	11259408	R	II	NEDD9	Body	opensea	Body-opensea		rs149341030;rs116416843	34;2
cg03699054	0.00392896	0.999998	-0.0613997	0.0613997	19	57862337	F	II	ZNF304	TSS1500	shore	TSS1500-shore	chr19:57862441-57863236	rs574375221	38
cg25454270	0.00392925	0.999998	0.0155073	0.0155073	11	116661678	F	I	APOA5	Body	shore	Body-shore	chr11:116661034-116661410
cg00301120	0.00393076	0.999998	0.0870184	0.0870184	10	132740439	F	II		IGR	opensea	IGR-opensea		rs534560684;rs551507865	43;46
cg14645593	0.0039321	0.999998	0.0334381	0.0334381	8	21595402	F	II	GFRA2	Body	opensea	Body-opensea		rs528158506	50
cg21567109	0.00393248	0.999998	0.030449	0.030449	3	101772395	F	II		IGR	opensea	IGR-opensea		rs115098600;rs561826943;rs140214241	1;20;45
cg07676455	0.00393385	0.999998	0.0186612	0.0186612	10	103648550	R	II	C10orf76	Body	opensea	Body-opensea
cg02004197	0.00393407	0.999998	0.00265236	0.00265236	7	32995868	R	II	FKBP9	TSS1500	shore	TSS1500-shore	chr7:32996732-32997591	rs566472747;rs112473288;rs558697520;rs116369974;rs538885368	43;23;14;12;2
cg04747867	0.0039348	0.999998	0.0104764	0.0104764	21	45627390	F	II		IGR	opensea	IGR-opensea		rs574206431	50
cg13248847	0.00394513	0.999998	-0.00492267	0.00492267	17	7137857	F	I	DVL2	5'UTR	island	5'UTR-island	chr17:7137358-7138133	rs531950291;rs558637717;rs568482032;rs534263465;rs183806019	6;12;16;19;21
cg14378321	0.00394588	0.999998	-0.0118041	0.0118041	19	6738481	F	II	GPR108	TSS1500	shore	TSS1500-shore	chr19:6739883-6740158	rs542188752	13
cg04725812	0.00394954	0.999998	-0.0117044	0.0117044	14	93383990	F	II		IGR	opensea	IGR-opensea		rs570995529;rs367563683	0;32
cg07974307	0.00394979	0.999998	0.00836109	0.00836109	19	42055460	R	II	CEACAM21	TSS1500	opensea	TSS1500-opensea		rs538052401;rs556748766;rs142261211;rs539310878	36;34;23;4
cg21051964	0.00395093	0.999998	0.0109185	0.0109185	12	58022620	R	I	B4GALNT1	Body	shore	Body-shore	chr12:58021294-58022037	rs199605688;rs148118043;rs143943093;rs147301375	38;37;31;4
cg07425171	0.00395152	0.999998	-0.0537928	0.0537928	16	34442090	R	II		IGR	island	IGR-island	chr16:34441786-34442374	rs143275408;rs369803519	31;5
cg00301630	0.00395181	0.999998	0.0359579	0.0359579	10	101088944	F	II	CNNM1	5'UTR	shore	5'UTR-shore	chr10:101089010-101090655	rs544808600	23
cg06554645	0.00395523	0.999998	0.0270253	0.0270253	4	34195818	R	II		IGR	opensea	IGR-opensea		rs144366163;rs10027176	47;3
cg20963866	0.00395882	0.999998	0.0367178	0.0367178	15	27483552	F	II	GABRG3	Body	opensea	Body-opensea		rs546855945;rs527647252	8;49
cg03309225	0.00395979	0.999998	-0.00156873	0.00156873	18	74818568	F	II	MBP	5'UTR	opensea	5'UTR-opensea		rs150725865;rs569012142;rs537637132;rs557613751;rs139051071	0;15;34;42;48
cg06785862	0.00396922	0.999998	0.0107765	0.0107765	10	25467045	R	II	GPR158	Body	shore	Body-shore	chr10:25463756-25465639	rs185811289;rs138288264	39;1
cg23453238	0.0039733	0.999998	-0.0395221	0.0395221	10	117884825	R	II	GFRA1	Body	island	Body-island	chr10:117884813-117885029	rs191814086	1
cg27375642	0.00397679	0.999998	0.0164835	0.0164835	4	20960712	F	II	KCNIP4	Body	opensea	Body-opensea		rs139735830;rs538573980;rs76190686	0;6;36
cg08544583	0.00397707	0.999998	-0.00728339	0.00728339	4	1341575	F	I	KIAA1530	5'UTR	shore	5'UTR-shore	chr4:1340107-1341471	rs142282980	4
cg24780966	0.00397965	0.999998	0.0066937	0.0066937	18	13619641	F	II	C18orf1	TSS1500	opensea	TSS1500-opensea		rs112137993;rs558964383	5;28
cg01007209	0.00398055	0.999998	-0.0670438	0.0670438	X	101341005	F	II		IGR	opensea	IGR-opensea
cg22169090	0.00398149	0.999998	0.00691891	0.00691891	12	116398336	R	II	MED13L	3'UTR	opensea	3'UTR-opensea		rs371924202;rs560915334	51;21
cg17981439	0.00398245	0.999998	-0.0366582	0.0366582	10	1551326	F	II	ADARB2	Body	opensea	Body-opensea		rs547467066;rs147275721;rs533120540	9;11;32
cg04080417	0.00398979	0.999998	-0.0274613	0.0274613	5	1859792	F	II		IGR	shore	IGR-shore	chr5:1856773-1858444	rs4975704;rs1532271;rs562366007	15;16;42
cg13114166	0.00399441	0.999998	0.00427794	0.00427794	1	28241026	F	I	RPA2	1stExon	island	1stExon-island	chr1:28240584-28241535	rs537855498;rs548870887;rs568748143	13;21;44
cg05228846	0.00399449	0.999998	0.0368475	0.0368475	14	55925656	R	II		IGR	opensea	IGR-opensea		rs10140081;rs570041229;rs537117461	29;23;2
cg00500167	0.00400063	0.999998	0.00139236	0.00139236	6	100841663	R	I	SIM1	Body	opensea	Body-opensea		rs139715467;rs144468868;rs150694838;rs139667045	25;18;12;4
cg06317933	0.00400182	0.999998	0.00356739	0.00356739	3	16576953	F	II	LINC00690	TSS1500	opensea	TSS1500-opensea
cg02099222	0.00400392	0.999998	-0.042265	0.042265	15	97859795	F	II		IGR	opensea	IGR-opensea		rs545682898;rs563882069	1;42
cg00530438	0.0040052	0.999998	-0.0297	0.0297	7	106606094	F	II		IGR	opensea	IGR-opensea		rs147543525;rs59266081;rs186654401	1;20;28
cg20757133	0.00400678	0.999998	-0.00590533	0.00590533	3	21370390	R	II		IGR	opensea	IGR-opensea		rs568404435;rs199969976;rs111317472	47;14;1
cg04536658	0.00400842	0.999998	0.0105381	0.0105381	13	97947682	R	II	MBNL2	Body	opensea	Body-opensea
cg21940038	0.00400888	0.999998	-0.0124686	0.0124686	17	2902600	R	II	RAP1GAP2	Body	opensea	Body-opensea		rs563209595;rs528961500;rs148573029	30;24;13
cg21895505	0.00401142	0.999998	-0.0291199	0.0291199	1	235814201	F	II	GNG4	TSS1500	shore	TSS1500-shore	chr1:235811841-235814066
cg27575163	0.00401836	0.999998	0.006852	0.006852	1	28749595	F	II	PHACTR4	Body	opensea	Body-opensea		rs571193185;rs537359741;rs557648386;rs567862223	1;2;4;28
cg16587707	0.0040185	0.999998	0.0395034	0.0395034	11	2920265	F	II	SLC22A18AS	Body	shelf	Body-shelf	chr11:2923301-2923817	rs573716206;rs544537932;rs10741735	1;13;18
cg22439814	0.00402377	0.999998	0.00320321	0.00320321	5	174560572	F	II		IGR	opensea	IGR-opensea
cg06748078	0.00402681	0.999998	-0.00398727	0.00398727	4	1004703	R	II	FGFRL1	TSS1500	island	TSS1500-island	chr4:1003106-1005455
cg06382028	0.00402685	0.999998	0.0207935	0.0207935	17	5676269	F	I		IGR	opensea	IGR-opensea		rs554785734;rs183496425;rs543155105;rs76692668;rs186810378	7;8;17;27;46
cg19798021	0.00402871	0.999998	0.0348763	0.0348763	17	46782017	F	II		IGR	opensea	IGR-opensea		rs146429634	0
cg08250880	0.0040307	0.999998	0.00496145	0.00496145	11	86526022	R	II		IGR	opensea	IGR-opensea		rs578143391	26
cg22248683	0.00403095	0.999998	-0.00595564	0.00595564	2	264728	F	I	SH3YL1	TSS1500	island	TSS1500-island	chr2:263400-265238	rs192881649;rs185063363;rs568252986;rs535478309	1;6;29;44
cg09418000	0.00403516	0.999998	0.00604218	0.00604218	7	39056400	F	II	POU6F2	Body	opensea	Body-opensea		rs182465542	42
cg10894102	0.00403743	0.999998	-0.00220503	0.00220503	1	25072583	F	II	CLIC4	Body	island	Body-island	chr1:25071352-25072586	rs541187691;rs559595779	21;34
cg07577111	0.00404058	0.999998	-0.0058063	0.0058063	5	179292487	R	II	TBC1D9B	Body	opensea	Body-opensea		rs531019522;rs144557240	2;1
cg15612444	0.00404069	0.999998	-0.019565	0.019565	X	110924389	F	I	ALG13	TSS1500	island	TSS1500-island	chrX:110924384-110925275
cg27147004	0.00404244	0.999998	0.0107748	0.0107748	12	130822818	R	I	PIWIL1	5'UTR	shore	5'UTR-shore	chr12:130823502-130824083	rs555071717;rs34601290	29;17
cg01584457	0.00404257	0.999998	0.0272632	0.0272632	3	141496998	F	II	GRK7	TSS200	shore	TSS200-shore	chr3:141497158-141497492	rs534266012;rs552090044;rs571411294;rs181765052;rs186188558	6;22;38;45;46
cg12297652	0.00404312	0.999998	-0.00118812	0.00118812	6	155054879	F	I	SCAF8	5'UTR	island	5'UTR-island	chr6:155054186-155055403
cg23269021	0.00404623	0.999998	-0.0310508	0.0310508	2	40006900	R	II	THUMPD2	TSS1500	shore	TSS1500-shore	chr2:40006090-40006463	rs115774573	15
cg18230984	0.00404642	0.999998	0.00758539	0.00758539	2	64570178	R	II		IGR	opensea	IGR-opensea		rs188850469	1
cg14132104	0.00404699	0.999998	-0.00308473	0.00308473	11	75294196	R	II		IGR	island	IGR-island	chr11:75294067-75294815	rs183040701;rs574522597	28;1
cg06692211	0.00405018	0.999998	0.0024523	0.0024523	15	52862019	R	II	ARPP19	TSS1500	shore	TSS1500-shore	chr15:52860752-52861410	rs560009875;rs530282633;rs190741714	49;31;23
cg06919644	0.00405547	0.999998	-0.00262576	0.00262576	19	54296350	R	II		IGR	opensea	IGR-opensea		rs558581932	47
cg25773402	0.00405691	0.999998	-0.0373212	0.0373212	17	35716954	R	II	ACACA	5'UTR	shore	5'UTR-shore	chr17:35715796-35716627
cg13874629	0.00405712	0.999998	0.00228067	0.00228067	10	6186647	R	II	PFKFB3	TSS200	island	TSS200-island	chr10:6186520-6187855	rs533748213	44
cg06391839	0.00405855	0.999998	-0.0100047	0.0100047	8	134510900	R	II	ST3GAL1	5'UTR	opensea	5'UTR-opensea
cg18283893	0.00406307	0.999998	-0.000953879	0.000953879	6	116421881	R	I	NT5DC1	TSS200	island	TSS200-island	chr6:116421673-116422382	rs544292243;rs556225158;rs75858962	47;33;1
cg08528287	0.00406582	0.999998	-0.0109796	0.0109796	9	33168077	F	II	B4GALT1	TSS1500	shore	TSS1500-shore	chr9:33166700-33167934	rs75408277	16
cg20851465	0.00406635	0.999998	0.00578509	0.00578509	6	27862440	R	II	HIST1H2AM	TSS1500	shore	TSS1500-shore	chr6:27860653-27860918
cg01153872	0.00406786	0.999998	-0.00441333	0.00441333	2	240323819	R	II	HDAC4	TSS1500	island	TSS1500-island	chr2:240321777-240323919	rs536979428;rs555279843;rs576780696;rs149903621;rs113488170	42;24;23;20;9
cg06252359	0.00406808	0.999998	0.0173822	0.0173822	2	159037958	R	II	CCDC148-AS1	Body	opensea	Body-opensea		rs55836085	31
cg19574915	0.00407042	0.999998	-0.0441199	0.0441199	15	89195555	R	II	ISG20	Body	opensea	Body-opensea		rs143995600;rs1137166;rs201468075;rs200899193	38;31;19;1
cg23722204	0.00407182	0.999998	0.0175315	0.0175315	1	146976877	F	II		IGR	opensea	IGR-opensea		rs587640861;rs582457	6;37
cg01491910	0.00407188	0.999998	0.005946	0.005946	2	234383403	F	II		IGR	shore	IGR-shore	chr2:234385358-234385730	rs572423874;rs113635214;rs191092900;rs578184489	15;24;48;49
cg12096656	0.00407659	0.999998	0.00384842	0.00384842	8	55047838	R	I	MRPL15	5'UTR	island	5'UTR-island	chr8:55047705-55048005	rs200873877;rs373295729;rs199847553;rs115113743	34;30;22;19
cg00542086	0.0040782	0.999998	0.0359892	0.0359892	11	78512929	R	II	TENM4	Body	opensea	Body-opensea		rs183782774;rs149915086;rs187761547;rs527653979	45;43;23;20
cg08884979	0.00408029	0.999998	0.034486	0.034486	15	52012670	F	II	SCG3	3'UTR	opensea	3'UTR-opensea		rs551443594;rs566956901	6;7
cg24858613	0.00408058	0.999998	-0.00104224	0.00104224	1	8043779	R	II	PARK7	Body	opensea	Body-opensea		rs576023580;rs139000317	39;22
cg12356107	0.00408169	0.999998	-0.00747994	0.00747994	20	22567037	R	II	FOXA2	TSS1500	island	TSS1500-island	chr20:22566821-22567055	rs140650149;rs534093428	42;24
cg15253752	0.00408377	0.999998	0.0231573	0.0231573	2	11646283	F	II		IGR	opensea	IGR-opensea		rs115648244;rs539502971	1;9
cg18986713	0.00408611	0.999998	0.00534048	0.00534048	8	29953064	R	II	LEPROTL1	Body	island	Body-island	chr8:29952635-29953584	rs566609670	5
cg17644870	0.00408794	0.999998	-0.00136776	0.00136776	7	36407243	F	II	KIAA0895	TSS1500	shore	TSS1500-shore	chr7:36406370-36407017	rs148286384;rs141491201	19;21
cg27023822	0.00408804	0.999998	-0.0653069	0.0653069	15	97413877	R	II		IGR	opensea	IGR-opensea		rs147159926;rs140540028	15;11
cg21122437	0.00409205	0.999998	-0.0101034	0.0101034	19	49864778	R	II	TEAD2	5'UTR	shore	5'UTR-shore	chr19:49866752-49867209	rs7257722;rs191541204	41;5
cg00912049	0.00409345	0.999998	-0.000370727	0.000370727	19	42891379	R	II	CNFN	Body	island	Body-island	chr19:42891311-42891646
cg11007340	0.00410049	0.999998	0.00611352	0.00611352	2	223795680	F	II	ACSL3	Body	opensea	Body-opensea		rs138586717	23
cg24289687	0.0041035	0.999998	0.00215558	0.00215558	3	194709467	R	II		IGR	opensea	IGR-opensea		rs574083371	13
cg07745596	0.00410865	0.999998	-0.0568216	0.0568216	10	54538682	R	II		IGR	opensea	IGR-opensea		rs552893283	42
cg18943812	0.00410957	0.999998	-0.00529079	0.00529079	2	1682348	F	II	PXDN	Body	opensea	Body-opensea		rs542817287	20
cg18601601	0.00411023	0.999998	-0.0196908	0.0196908	13	54355894	R	II		IGR	opensea	IGR-opensea		rs557590497	4
cg09914555	0.00411073	0.999998	-0.00864552	0.00864552	8	142094789	R	I		IGR	opensea	IGR-opensea		rs12334878	14
cg09548990	0.00411656	0.999998	0.0272004	0.0272004	4	39747702	F	II	UBE2K	Body	opensea	Body-opensea		rs556212270	0
cg15679799	0.00411955	0.999998	0.00518842	0.00518842	15	49611854	F	II	GALK2	Body	opensea	Body-opensea		rs144322038;rs147794087;rs577880125	0;24;36
cg02865230	0.00411989	0.999998	0.00146727	0.00146727	16	79112303	R	II	WWOX	Body	opensea	Body-opensea		rs575495605;rs546057025;rs564357554	36;17;12
cg16333239	0.00412161	0.999998	0.022924	0.022924	5	171542327	R	II	STK10	Body	opensea	Body-opensea		rs1473507;rs529749622	38;8
cg25758510	0.00412244	0.999998	0.00697818	0.00697818	5	148755945	R	II	IL17B	Body	opensea	Body-opensea		rs555920884	33
cg27024748	0.00413492	0.999998	0.00184545	0.00184545	22	27182246	R	II		IGR	opensea	IGR-opensea		rs146049822;rs534559617;rs189040365;rs78480042	43;29;12;9
cg27248333	0.00413525	0.999998	-0.00543067	0.00543067	5	42825045	R	II		IGR	opensea	IGR-opensea		rs146184186	50
cg14559075	0.00413841	0.999998	-0.00912115	0.00912115	4	47487081	R	II	ATP10D	TSS1500	opensea	TSS1500-opensea		rs534495515	1
cg17259948	0.00414092	0.999998	0.0330563	0.0330563	3	145940168	F	II	PLSCR4	5'UTR	opensea	5'UTR-opensea
cg14615491	0.00414118	0.999998	0.0373701	0.0373701	7	155436380	R	II	RBM33	TSS1500	shore	TSS1500-shore	chr7:155436673-155437817	rs530639680;rs552412143;rs570662959	46;41;35
cg02269038	0.00414603	0.999998	0.0497497	0.0497497	7	4383657	R	II		IGR	opensea	IGR-opensea		rs7790997	10
cg04009492	0.00414719	0.999998	0.0302446	0.0302446	8	120221268	R	II	MAL2	Body	shore	Body-shore	chr8:120220388-120221222	rs574846240;rs541869139	38;5
cg11775605	0.00415229	0.999998	-0.0075583	0.0075583	15	89248444	R	I		IGR	opensea	IGR-opensea		rs561234206;rs573261334	47;7
cg16175599	0.00415293	0.999998	-0.00463345	0.00463345	2	88650248	R	II		IGR	island	IGR-island	chr2:88650247-88650686	rs115228661;rs145044382;rs542273762;rs538968223	43;33;13;1
cg12721600	0.00415498	0.999998	0.00803448	0.00803448	1	35327788	F	II		IGR	shelf	IGR-shelf	chr1:35331703-35332409	rs189542520;rs569592533	8;32
cg19315472	0.00415809	0.999998	0.00590497	0.00590497	1	42122171	F	II	HIVEP3	5'UTR	opensea	5'UTR-opensea		rs143345518	7
cg18528621	0.00416182	0.999998	0.00207709	0.00207709	17	60885154	R	II		TSS1500	shore	TSS1500-shore	chr17:60885408-60885857	rs572466419;rs571804387	43;39
cg04919918	0.00416313	0.999998	-0.00296255	0.00296255	5	39075035	R	II	RICTOR	TSS1500	island	TSS1500-island	chr5:39073881-39075236	rs577438811;rs558336069	26;17
cg01995067	0.00416684	0.999998	0.0330115	0.0330115	16	863240	F	I	PRR25	Body	shore	Body-shore	chr16:863278-863917	rs138882550;rs79943061;rs564138147	0;31;39
cg05654645	0.00416795	0.999998	0.0070177	0.0070177	2	198364115	F	I	HSPD1	5'UTR	island	5'UTR-island	chr2:198363689-198365405	rs535071258;rs554812963;rs568228672	20;48;49
cg17877033	0.00416816	0.999998	-0.00805073	0.00805073	17	14829607	R	II		IGR	opensea	IGR-opensea		rs150720994	16
cg18701351	0.00416994	0.999998	-0.00995036	0.00995036	16	89988305	R	II	TUBB3	TSS1500	shore	TSS1500-shore	chr16:89990069-89990507
cg07857040	0.00417092	0.999998	0.00607642	0.00607642	16	1582219	F	II	IFT140	Body	shore	Body-shore	chr16:1583809-1584641	rs559893707	27
cg21460402	0.00417664	0.999998	-0.00314497	0.00314497	11	8285031	F	II	LMO1	1stExon	island	1stExon-island	chr11:8284102-8285032
cg01585784	0.00417721	0.999998	-0.00841758	0.00841758	2	120517537	F	I	PTPN4	5'UTR	island	5'UTR-island	chr2:120517066-120518010	rs538666802;rs557135305	5;34
cg01395890	0.00418577	0.999998	0.0462302	0.0462302	5	141805666	F	II	LOC101926941	Body	opensea	Body-opensea		rs541373550	2
cg17929492	0.00418696	0.999998	0.0035223	0.0035223	7	1570407	R	I	MAFK	5'UTR	island	5'UTR-island	chr7:1570406-1571136	rs543492928	29
cg10390228	0.00418749	0.999998	0.00736612	0.00736612	11	64545585	R	I	SF1	Body	shore	Body-shore	chr11:64545666-64546684
cg24790707	0.00418863	0.999998	0.0437935	0.0437935	16	19147308	F	II		IGR	opensea	IGR-opensea
cg22663467	0.00418976	0.999998	-0.0313988	0.0313988	8	3855502	R	II	CSMD1	Body	opensea	Body-opensea
cg06941527	0.00418988	0.999998	0.0379397	0.0379397	10	134775939	F	II	LINC01167	TSS200	shore	TSS200-shore	chr10:134774213-134774485
cg00845133	0.00419047	0.999998	0.0384361	0.0384361	12	107309075	R	II		IGR	opensea	IGR-opensea
cg05540227	0.00419106	0.999998	-0.00349703	0.00349703	11	65293147	F	II	SCYL1	Body	shore	Body-shore	chr11:65292571-65292940	rs573569707	43
cg09441819	0.00419236	0.999998	0.0157463	0.0157463	5	121186479	R	II	FTMT	TSS1500	shore	TSS1500-shore	chr5:121187387-121188124	rs28620434;rs76820433	18;11
cg11270644	0.00419289	0.999998	-0.0355417	0.0355417	5	151544678	R	II	CTB-12O2.1	Body	opensea	Body-opensea		rs746606;rs140473079;rs746605	19;2;1
cg15061302	0.00419987	0.999998	0.00217745	0.00217745	3	156392435	R	I	TIPARP-AS1	Body	island	Body-island	chr3:156391811-156393607	rs78979395;rs192566681	51;24
cg22984198	0.00420196	0.999998	0.0115509	0.0115509	19	3008744	F	II	TLE2	Body	shelf	Body-shelf	chr19:3006273-3006721	rs555234646;rs144436686	2;32
cg24219308	0.00420209	0.999998	-0.00859618	0.00859618	17	55333188	F	I	MSI2	TSS1500	island	TSS1500-island	chr17:55333068-55334245	rs556637227;rs9893283;rs200335604	22;23;24
cg02991753	0.00420307	0.999998	0.0190339	0.0190339	4	119961172	R	II	SYNPO2	Body	opensea	Body-opensea		rs555050841;rs575005879	26;2
cg17876896	0.00420381	0.999998	-0.00479152	0.00479152	11	34490832	R	II	CAT	Body	opensea	Body-opensea		rs112427972	2
cg21416968	0.00420418	0.999998	0.00552958	0.00552958	1	44441199	R	I	ATP6V0B	5'UTR	island	5'UTR-island	chr1:44440142-44441256	rs565607721	30
cg00886824	0.00420828	0.999998	0.00748685	0.00748685	19	54151599	F	II		IGR	island	IGR-island	chr19:54151076-54152241	rs529896622	30
cg25613227	0.00420882	0.999998	0.0276028	0.0276028	17	32482817	F	I	ACCN1	Body	shore	Body-shore	chr17:32484007-32484280
cg15264525	0.0042093	0.999998	0.00531824	0.00531824	11	121172924	F	II	SC5DL	5'UTR	opensea	5'UTR-opensea		rs569606610;rs143274847	0;21
cg14356701	0.00421154	0.999998	0.00305945	0.00305945	2	128316687	R	II	MYO7B	5'UTR	opensea	5'UTR-opensea		rs571669519;rs540932412	8;1
cg16193304	0.00421335	0.999998	0.00879261	0.00879261	3	196293619	F	II	WDR53	5'UTR	shore	5'UTR-shore	chr3:196295341-196295796	rs530216362;rs548566520	22;38
cg14429861	0.00421702	0.999998	0.0133152	0.0133152	7	27179919	F	II	HOXA-AS3	TSS200	shore	TSS200-shore	chr7:27179062-27179511	rs552667006	1
cg18162480	0.00421882	0.999998	0.00916491	0.00916491	14	57170889	F	II		IGR	opensea	IGR-opensea		rs6573102;rs191104738	17;42
cg25997500	0.00422095	0.999998	-0.00628673	0.00628673	2	160919253	R	II	PLA2R1	TSS200	shore	TSS200-shore	chr2:160918674-160919177	rs925408;rs571159460	47;45
cg17266920	0.00422104	0.999998	0.0050083	0.0050083	11	93424154	R	II	CEP295	Body	opensea	Body-opensea		rs182128579	14
cg15653143	0.00422268	0.999998	0.0311215	0.0311215	11	60822690	R	II		IGR	opensea	IGR-opensea		rs547248337;rs185641842;rs187785858;rs549806720	44;38;9;4
cg26098650	0.00422526	0.999998	-0.00582327	0.00582327	11	120207939	F	II	ARHGEF12	TSS200	shore	TSS200-shore	chr11:120206460-120207649	rs201108097	10
cg02031603	0.00422897	0.999998	0.029232	0.029232	6	44263516	R	II	TCTE1	5'UTR	shore	5'UTR-shore	chr6:44264970-44265711	rs73435682	34
cg20118409	0.00422978	0.999998	0.00308473	0.00308473	3	99879106	R	II	C3orf26	Body	opensea	Body-opensea		rs560891439	36
cg13972423	0.00423552	0.999998	0.060096	0.060096	14	59183596	F	II		IGR	opensea	IGR-opensea		rs144366429;rs114034620	1;15
cg05939380	0.00423799	0.999998	0.0264979	0.0264979	15	90030316	R	II	RHCG	Body	island	Body-island	chr15:90029931-90030328	rs528694140	22
cg26982734	0.00424044	0.999998	0.0126534	0.0126534	16	73338307	R	II		IGR	opensea	IGR-opensea
cg00883712	0.00424272	0.999998	0.00499679	0.00499679	16	30366293	F	I	CD2BP2	5'UTR	island	5'UTR-island	chr16:30366206-30366761	rs560731162;rs527905497;rs138349372;rs149638906	8;14;19;20
cg11468148	0.00424381	0.999998	0.0247381	0.0247381	10	670815	R	I	DIP2C	Body	shore	Body-shore	chr10:669070-669336	rs551864008;rs140799948	43;38
cg09943714	0.00424466	0.999998	0.00457721	0.00457721	10	413744	F	II	DIP2C	Body	shore	Body-shore	chr10:413851-414165	rs527750502;rs540377298;rs560197822;rs532429566;rs542647336;rs562449227	1;9;26;36;40;46
cg23331303	0.00424887	0.999998	-0.0280802	0.0280802	5	5135948	R	II		IGR	shelf	IGR-shelf	chr5:5139441-5140941	rs148160903	1
cg02680932	0.00425041	0.999998	-0.00826515	0.00826515	1	110437204	F	II		IGR	opensea	IGR-opensea
cg18818563	0.00425136	0.999998	0.00524073	0.00524073	19	9546128	R	I	ZNF266	1stExon	island	1stExon-island	chr19:9545783-9546302	rs576422977	50
cg23013864	0.00425362	0.999998	0.0237205	0.0237205	6	17393396	R	II	CAP2	TSS1500	opensea	TSS1500-opensea		rs186446415	4
cg12275827	0.00426093	0.999998	-0.0233816	0.0233816	10	124090711	R	II	BTBD16	Body	opensea	Body-opensea		rs200781145;rs540782209;rs200375277;rs201298045;rs113568037	43;38;35;34;2
cg19961720	0.00426111	0.999998	0.0257013	0.0257013	22	17309849	R	II	HSFYP1	Body	opensea	Body-opensea		rs182629448;rs11089349	46;35
cg19105459	0.00426173	0.999998	-0.00225752	0.00225752	4	83295282	F	I	HNRNPD	TSS200	island	TSS200-island	chr4:83294845-83295786	rs547451020;rs570856596;rs554308831	3;19;26
cg07158939	0.00427127	0.999998	0.00956867	0.00956867	1	32476805	R	II		IGR	shelf	IGR-shelf	chr1:32479102-32480583	rs192829092;rs571117085;rs147030457;rs147754084	43;38;7;1
cg12760319	0.00427268	0.999998	0.0220616	0.0220616	2	172541622	F	II		IGR	shelf	IGR-shelf	chr2:172543901-172544690
cg21903646	0.00427429	0.999998	0.0408381	0.0408381	6	28447115	R	I		IGR	opensea	IGR-opensea
cg09776113	0.00428206	0.999998	0.0228332	0.0228332	1	8003644	R	II	TNFRSF9	TSS1500	shore	TSS1500-shore	chr1:8002408-8002699	rs146805058;rs529869419;rs548212193	14;2;1
cg25825266	0.00428258	0.999998	0.00365733	0.00365733	5	112385187	F	II	MCC	Body	opensea	Body-opensea		rs547793203	43
cg13229782	0.00428541	0.999998	0.0376738	0.0376738	17	21179777	F	II		IGR	shore	IGR-shore	chr17:21178819-21179690	rs183289847;rs540164610	13;51
cg24137660	0.00428705	0.999998	-0.065098	0.065098	9	125281227	R	II	OR1J4	TSS200	opensea	TSS200-opensea		rs552514828	39
cg15872103	0.00428896	0.999998	0.00487588	0.00487588	2	114513914	R	II	SLC35F5	Body	island	Body-island	chr2:114513712-114514621	rs528890806;rs548614098;rs111740950;rs4321376;rs537584114	50;49;25;15;13
cg23730308	0.0042918	0.999998	0.00876612	0.00876612	8	57828432	R	II		IGR	opensea	IGR-opensea		rs150889727;rs374399383	29;2
cg24249286	0.00429447	0.999998	-0.00967758	0.00967758	11	132730997	R	II	OPCML	Body	opensea	Body-opensea		rs189107679;rs551779319	45;1
cg07064062	0.0042958	0.999998	0.0305544	0.0305544	9	112066575	R	II	EPB41L4B	Body	opensea	Body-opensea		rs148092357	2
cg01043957	0.00429658	0.999998	0.0108131	0.0108131	5	176035624	R	II	GPRIN1	5'UTR	shore	5'UTR-shore	chr5:176036458-176037557	rs568412979	1
cg00782843	0.00429687	0.999998	-0.0122045	0.0122045	8	27307764	F	II	PTK2B	Body	opensea	Body-opensea		rs187857262;rs555606311	29;38
cg08116450	0.00429789	0.999998	-0.00617679	0.00617679	8	38796146	R	II	PLEKHA2	Body	opensea	Body-opensea		rs540466336;rs181598010	42;1
cg11726701	0.00430025	0.999998	0.0311322	0.0311322	2	85998588	R	II	ATOH8	Body	opensea	Body-opensea
cg22461187	0.00430096	0.999998	-0.00282042	0.00282042	1	92951731	R	II	GFI1	5'UTR	island	5'UTR-island	chr1:92945907-92952609	rs183565685;rs572941561	33;32
cg04053489	0.00430199	0.999998	-0.00248394	0.00248394	14	31494441	F	II	AP4S1	TSS1500	shore	TSS1500-shore	chr14:31494794-31496056	rs75089409;rs113885370;rs179738	22;47;49
cg06412501	0.00430432	0.999998	0.00328497	0.00328497	15	49965682	F	II		IGR	opensea	IGR-opensea		rs565580142;rs529897336;rs548081240;rs113537027	2;16;32;50
cg10987960	0.00430494	0.999998	0.0133579	0.0133579	3	157222401	F	II	VEPH1	TSS1500	opensea	TSS1500-opensea		rs140782141;rs79144560	0;12
cg22872549	0.00430546	0.999998	0.0292521	0.0292521	11	17803369	R	II	KCNC1	3'UTR	shelf	3'UTR-shelf	chr11:17801026-17801277	rs61882397	4
cg21055528	0.00430635	0.999998	-0.0106658	0.0106658	6	31549631	F	II	LTB	Body	shore	Body-shore	chr6:31548436-31549277	rs556454123;rs571318566;rs538858213;rs554258732;rs572578191;rs543181955;rs376604338;rs576419715;rs543725873;rs565596357;rs532552573;rs4647184;rs541235925;rs139528542;rs527383173;rs115773593;rs4647183	3;5;6;7;9;14;18;22;31;32;34;35;39;41;43;45;46
cg19282563	0.00431029	0.999998	0.00308618	0.00308618	6	111803457	F	II	REV3L	Body	shore	Body-shore	chr6:111803556-111805509	rs570514187	50
cg20246548	0.0043143	0.999998	0.0168472	0.0168472	6	8435978	F	II	SLC35B3	TSS200	island	TSS200-island	chr6:8435314-8436141
cg06087457	0.00431671	0.999998	0.010403	0.010403	6	88040249	F	II	C6orf162	5'UTR	opensea	5'UTR-opensea
cg00469340	0.00431935	0.999998	0.0191278	0.0191278	6	90948969	F	II	BACH2	5'UTR	opensea	5'UTR-opensea		rs553603509;rs79326018	21;34
cg25103155	0.00432026	0.999998	0.0235788	0.0235788	1	176850454	F	II	ASTN1	Body	opensea	Body-opensea		rs535614879;rs551433953	0;30
cg01368577	0.00432175	0.999998	2.18182e-06	2.18182e-06	11	68859848	R	II		IGR	opensea	IGR-opensea		rs543907391	11
cg24511283	0.00432407	0.999998	-0.0410512	0.0410512	5	54455942	R	II	GPX8	TSS200	opensea	TSS200-opensea		rs559185298	25
cg13673659	0.00432536	0.999998	-0.002208	0.002208	1	40723876	R	I	ZMPSTE24	5'UTR	island	5'UTR-island	chr1:40723796-40724010	rs567362389	9
cg08757813	0.0043277	0.999998	-0.0377075	0.0377075	5	5198329	R	II	ADAMTS16	Body	opensea	Body-opensea		rs566369030;rs16875031	22;9
cg20208483	0.00432877	0.999998	0.000749273	0.000749273	6	11655195	F	II		IGR	opensea	IGR-opensea		rs550178252	1
cg09373825	0.00433185	0.999998	0.0129358	0.0129358	18	33198928	F	II		IGR	opensea	IGR-opensea		rs550700032;rs183997310;rs536365086;rs553086534	6;32;37;50
cg27057027	0.00433265	0.999998	-0.0204438	0.0204438	7	27243276	R	II		IGR	shore	IGR-shore	chr7:27244530-27245297	rs562640850;rs2023844;rs545066264	44;40;1
cg06772138	0.00433609	0.999998	-0.0138178	0.0138178	14	65537352	R	II	MAX	Body	opensea	Body-opensea		rs148443834;rs555118258;rs574959511;rs187835940	37;34;6;5
cg11963170	0.00433834	0.999998	0.0327727	0.0327727	10	68676712	R	II	LOC101928961	Body	opensea	Body-opensea		rs560690685	1
cg20218110	0.00433904	0.999998	-0.00243036	0.00243036	10	116391918	F	II	ABLIM1	Body	shore	Body-shore	chr10:116391466-116391827	rs113202244	49
cg23188684	0.00434366	0.999998	0.0460109	0.0460109	11	67383651	F	I		IGR	island	IGR-island	chr11:67383537-67383809	rs375484198;rs572155423;rs546048450	1;5;6
cg05945726	0.0043444	0.999998	0.0299062	0.0299062	7	5483538	R	I		IGR	opensea	IGR-opensea		rs531985117;rs114130055;rs568890162;rs6958117;rs547842999	48;32;31;23;12
cg00318477	0.00434638	0.999998	0.0234353	0.0234353	10	134885550	R	II		IGR	shore	IGR-shore	chr10:134884426-134884646
cg00545229	0.00434979	0.999998	0.00597103	0.00597103	4	15429531	R	II	C1QTNF7	TSS200	opensea	TSS200-opensea		rs531560706;rs569452905	37;17
cg13024802	0.00435383	0.999998	0.00763897	0.00763897	11	32892348	F	II		IGR	opensea	IGR-opensea
cg12537245	0.00435419	0.999998	-0.0110096	0.0110096	5	73935531	R	II	ENC1	5'UTR	shore	5'UTR-shore	chr5:73935725-73937551	rs576910528	7
cg01961525	0.0043587	0.999998	-0.00351806	0.00351806	1	213189242	R	II	ANGEL2	TSS200	island	TSS200-island	chr1:213188519-213189261	rs571912697;rs114927833	42;39
cg21886543	0.00436296	0.999998	0.00793552	0.00793552	2	225230668	R	II		IGR	opensea	IGR-opensea		rs566126174	48
cg26526397	0.00436334	0.999998	0.0258201	0.0258201	7	155700304	R	II		IGR	opensea	IGR-opensea		rs537874707;rs555884126;rs577708656	36;26;8
cg00645431	0.0043695	0.999998	-0.00865515	0.00865515	19	42777927	F	II		IGR	island	IGR-island	chr19:42777236-42778004	rs543540678;rs565063109;rs532437499;rs547397670	21;22;30;31
cg14857024	0.00437129	0.999998	-0.00872964	0.00872964	12	66234241	F	II	HMGA2	Body	opensea	Body-opensea		rs139737979;rs542403022;rs562443283;rs183001608	19;43;47;50
cg10506615	0.0043715	0.999998	-0.0126072	0.0126072	9	140960494	F	II	CACNA1B	Body	opensea	Body-opensea		rs539734329	1
cg02286554	0.00437168	0.999998	0.00619024	0.00619024	6	72129214	R	II	LINC00472	Body	shore	Body-shore	chr6:72129508-72130756
cg20388154	0.00437499	0.999998	-0.00671194	0.00671194	5	13946055	F	II	DNAH5	TSS1500	opensea	TSS1500-opensea		rs555089759	0
cg21821759	0.00438082	0.999998	0.0082723	0.0082723	19	54761316	F	II	LILRB5	TSS200	opensea	TSS200-opensea		rs560401542;rs117866885;rs534773367	0;32;49
cg21729798	0.00438225	0.999998	0.0203011	0.0203011	6	24357078	F	II	DCDC2	Body	shore	Body-shore	chr6:24357719-24358309	rs114730623;rs577520295	8;11
cg00323522	0.00438271	0.999998	0.00192612	0.00192612	15	99514226	F	II	LOC145814	Body	shore	Body-shore	chr15:99512665-99512891	rs532671098	45
cg25980149	0.00438283	0.999998	0.00711897	0.00711897	14	31349215	R	II	COCH	Body	opensea	Body-opensea		rs191476866;rs543463113	2;1
cg13770691	0.00438352	0.999998	-0.00965527	0.00965527	19	1021866	F	II	C19orf6	TSS1500	shore	TSS1500-shore	chr19:1020511-1021395	rs144694634;rs192331216;rs6510991;rs183650595	0;28;36;41
cg15838142	0.00438912	0.999998	-0.0239721	0.0239721	17	77184010	R	II	HRNBP3	5'UTR	shelf	5'UTR-shelf	chr17:77178828-77180229	rs540547562;rs560361296;rs529438304;rs549126399;rs562645734	44;38;25;19;18
cg16301196	0.00438932	0.999998	0.0130824	0.0130824	16	68293633	F	II	PLA2G15	3'UTR	opensea	3'UTR-opensea
cg11245681	0.00439098	0.999998	-0.0579366	0.0579366	5	176166754	F	I		IGR	shelf	IGR-shelf	chr5:176170244-176170796	rs575006755	11
cg07787450	0.00439198	0.999998	-0.0126446	0.0126446	20	61405614	R	II		IGR	shelf	IGR-shelf	chr20:61403307-61403593	rs856945;rs542400157	26;25
cg21281379	0.00440038	0.999998	0.00564788	0.00564788	2	80245541	F	II	CTNNA2	Body	opensea	Body-opensea		rs550157592;rs143514917;rs370221150;rs188650191	30;35;48;49
cg06943546	0.00440065	0.999998	0.00461921	0.00461921	13	31280147	F	II		IGR	opensea	IGR-opensea		rs533722459;rs189576312;rs9315031	5;17;36
cg24227590	0.00440114	0.999998	0.00224188	0.00224188	15	101455854	R	II	ALDH1A3	3'UTR	shelf	3'UTR-shelf	chr15:101458286-101460223	rs1130738;rs186663531	16;2
cg10265308	0.00440578	0.999998	0.00551927	0.00551927	14	21458149	R	I	METT11D1	1stExon	shore	1stExon-shore	chr14:21458389-21458608	rs139052480;rs191722187;rs111587739;rs2741733;rs201186711;rs114900667;rs371872226	51;34;28;20;19;11;4
cg19968790	0.00440667	0.999998	-0.00962267	0.00962267	14	106663383	R	II		IGR	opensea	IGR-opensea		rs28568470	40
cg07699362	0.0044073	0.999998	-0.0149724	0.0149724	5	150400139	R	II	GPX3	5'UTR	island	5'UTR-island	chr5:150400000-150400490	rs572320481;rs545812818	41;25
cg09980780	0.00440873	0.999998	0.00374739	0.00374739	2	222294689	R	II	EPHA4	ExonBnd	opensea	ExonBnd-opensea		rs201216689;rs142860268	39;1
cg14286612	0.00441232	0.999998	0.00779642	0.00779642	22	43845465	R	II	MPPED1	Body	opensea	Body-opensea
cg22125773	0.00441305	0.999998	0.0244688	0.0244688	8	105497520	R	II		IGR	opensea	IGR-opensea
cg17186727	0.00441319	0.999998	0.00539679	0.00539679	3	149375807	F	II	WWTR1	5'UTR	island	5'UTR-island	chr3:149374709-149376300
cg13210403	0.00441434	0.999998	0.0162708	0.0162708	14	65006688	F	II	HSPA2	TSS1500	shore	TSS1500-shore	chr14:65006874-65009197	rs143235712;rs367728457;rs148306243	29;31;51
cg15672022	0.00441851	0.999998	0.0339288	0.0339288	5	141805772	F	II		IGR	opensea	IGR-opensea		rs141594790;rs531443237;rs182966556;rs571266900;rs147060263	0;4;14;15;46
cg18471126	0.00441905	0.999998	0.0188715	0.0188715	12	108361457	R	II		IGR	opensea	IGR-opensea		rs531616907;rs550150953	45;23
cg21078193	0.00442409	0.999998	0.00219812	0.00219812	2	127888003	F	II		IGR	opensea	IGR-opensea		rs572422631;rs527504969;rs139997304;rs72961016;rs114908503	1;9;26;37;40
cg15719572	0.00442468	0.999998	0.00319436	0.00319436	1	40506319	R	I	CAP1	1stExon	island	1stExon-island	chr1:40505411-40506703	rs578052572	38
cg10605687	0.00442704	0.999998	0.0270652	0.0270652	7	82764087	R	II	PCLO	Body	opensea	Body-opensea
cg11415705	0.00442784	0.999998	0.0146697	0.0146697	1	38273375	R	II	C1orf122	TSS200	island	TSS200-island	chr1:38273374-38274402	rs182279812	12
cg09777540	0.00442824	0.999998	0.0340672	0.0340672	16	71008732	R	II	HYDIN	Body	opensea	Body-opensea		rs1774296	18
cg05130734	0.00443342	0.999998	0.00196945	0.00196945	16	31084956	F	I	ZNF646	TSS1500	island	TSS1500-island	chr16:31084343-31086048	rs527551491;rs545694672	2;37
cg17332422	0.00443398	0.999998	-0.00935182	0.00935182	5	178658477	F	II	ADAMTS2	Body	opensea	Body-opensea		rs574154794	6
cg04688397	0.00443484	0.999998	-0.00954685	0.00954685	9	139891203	R	II	CLIC3	TSS200	shore	TSS200-shore	chr9:139888934-139890343	rs538284493;rs7855602	38;7
cg14312438	0.00444451	0.999998	0.0336873	0.0336873	14	96421081	R	II		IGR	opensea	IGR-opensea		rs139943841;rs145350807;rs147243713	41;2;1
cg17563848	0.00444539	0.999998	0.0359684	0.0359684	5	132082094	F	II	CCNI2	TSS1500	shore	TSS1500-shore	chr5:132082873-132083911	rs546657927	9
cg07298638	0.00444553	0.999998	-0.0361278	0.0361278	4	13417118	R	II	RAB28	Body	opensea	Body-opensea		rs367948060;rs575565545;rs575161763;rs113632274;rs532941818;rs115352367;rs112275246;rs373950420	47;43;30;17;13;10;2;1
cg22809826	0.00444934	0.999998	0.0259469	0.0259469	19	946148	R	II	ARID3A	Body	shore	Body-shore	chr19:947547-947981	rs550919676;rs116273328	32;26
cg20685020	0.00445207	0.999998	0.0042823	0.0042823	1	44440676	R	I	ATP6V0B	5'UTR	island	5'UTR-island	chr1:44440142-44441256	rs547891031;rs72890650;rs529893444	45;36;25
cg25362462	0.00445335	0.999998	0.00556242	0.00556242	7	38377401	F	II		IGR	opensea	IGR-opensea		rs189613187;rs558231469	1;33
cg18819275	0.0044555	0.999998	0.010447	0.010447	15	69318746	R	II	MIR548H4	Body	opensea	Body-opensea		rs573080611;rs112665875	43;2
cg03881351	0.00445565	0.999998	0.00319103	0.00319103	22	46240067	R	II	ATXN10	3'UTR	opensea	3'UTR-opensea		rs538321341;rs73889638;rs192923335	21;16;7
cg14820356	0.00445672	0.999998	0.00355339	0.00355339	2	46265385	F	II	PRKCE	Body	opensea	Body-opensea		rs181139535	21
cg05912338	0.0044613	0.999998	0.0333896	0.0333896	11	86701746	F	II		IGR	opensea	IGR-opensea		rs572438267;rs541559683;rs116252269	0;27;34
cg14901232	0.00446364	0.999998	-0.0101093	0.0101093	18	74208357	F	I		IGR	island	IGR-island	chr18:74206239-74208638	rs561387578	14
cg15085024	0.00446534	0.999998	0.0032023	0.0032023	6	43304175	R	II	ZNF318	3'UTR	opensea	3'UTR-opensea		rs575983469;rs77302591;rs138388453;rs577881056	40;26;12;11
cg03591387	0.00446858	0.999998	-0.00445461	0.00445461	19	1238513	F	II	CBARP	TSS1500	shore	TSS1500-shore	chr19:1236946-1238311
cg25010142	0.00447396	0.999998	0.00126139	0.00126139	8	12583431	R	II	MIR3926-2	TSS1500	opensea	TSS1500-opensea
cg14466863	0.00447495	0.999998	-0.0343627	0.0343627	4	1188421	F	I	LOC100130872-SPON2	Body	island	Body-island	chr4:1188185-1189162	rs539681312;rs557822926;rs576176674	31;40;47
cg03971681	0.00447502	0.999998	0.0365373	0.0365373	18	66604629	F	II	CCDC102B	Body	opensea	Body-opensea		rs538455839;rs556510396;rs145489507	0;5;35
cg19749975	0.00447786	0.999998	-0.0113455	0.0113455	1	71547563	F	II	ZRANB2	TSS1500	shore	TSS1500-shore	chr1:71546486-71546783	rs184816736;rs574415326;rs189240599	1;9;14
cg04064669	0.00448177	0.999998	-0.00726139	0.00726139	12	43685193	R	II		IGR	opensea	IGR-opensea		rs189704468;rs533416091;rs551368667	50;48;28
cg14727409	0.00448652	0.999998	-0.0255855	0.0255855	20	29994192	F	II	DEFB121	TSS1500	opensea	TSS1500-opensea		rs576415213	38
cg07218570	0.00449165	0.999998	0.0140178	0.0140178	9	120309296	R	II		IGR	opensea	IGR-opensea
cg07204602	0.00449415	0.999998	-0.00127806	0.00127806	10	94819786	F	II	CYP26C1	TSS1500	shore	TSS1500-shore	chr10:94820026-94823252	rs557933605;rs577864619	21;23
cg14603358	0.00449796	0.999998	-0.00383491	0.00383491	13	74339861	R	II	KLF12	Body	opensea	Body-opensea		rs536693262	48
cg01748703	0.00450164	0.999998	0.040991	0.040991	7	121738915	R	II	AASS	Body	opensea	Body-opensea		rs550968039;rs139682188;rs149477201	42;27;24
cg13826055	0.00450452	0.999998	0.0488964	0.0488964	9	117259143	F	II	DFNB31	Body	opensea	Body-opensea		rs541672426;rs558473878	0;21
cg17141258	0.00450825	0.999998	-0.00734897	0.00734897	1	48775585	R	II	SPATA6	Body	opensea	Body-opensea		rs567273201;rs144078704	27;1
cg22837836	0.00450924	0.999998	0.0204546	0.0204546	19	32471031	F	II		IGR	opensea	IGR-opensea		rs577849753;rs543731765;rs150173392	1;31;42
cg24368588	0.00451507	0.999998	-0.00430121	0.00430121	20	61903974	F	I	ARFGAP1	TSS200	island	TSS200-island	chr20:61903907-61904701	rs560284465;rs527332779	22;32
cg07702439	0.00451706	0.999998	-0.0259465	0.0259465	20	17643229	R	II	RRBP1	5'UTR	opensea	5'UTR-opensea
cg16629664	0.0045229	0.999998	0.0458584	0.0458584	12	31584191	R	II	DENND5B	Body	opensea	Body-opensea		rs143065920	2
cg03461851	0.00452322	0.999998	0.0174342	0.0174342	15	62457883	R	II	C2CD4B	TSS1500	shore	TSS1500-shore	chr15:62456015-62457648	rs187606252;rs78926825	35;9
cg21783242	0.00452398	0.999998	0.00534782	0.00534782	7	139249337	R	II	HIPK2	3'UTR	opensea	3'UTR-opensea		rs79697516	36
cg06037365	0.00452602	0.999998	0.00963739	0.00963739	16	11601273	F	II		IGR	opensea	IGR-opensea		rs567915779	6
cg14784610	0.0045276	0.999998	0.0439627	0.0439627	4	180017315	R	II		IGR	opensea	IGR-opensea		rs149895990	13
cg16439003	0.00453078	0.999998	0.00753018	0.00753018	16	69975149	R	II	WWP2	3'UTR	opensea	3'UTR-opensea		rs572037081;rs58227376	25;24
cg03457338	0.00453135	0.999998	-0.0211575	0.0211575	15	78040120	F	II		IGR	opensea	IGR-opensea		rs541734114;rs563329147;rs112506526;rs185059089	6;16;46;47
cg12511160	0.00453238	0.999998	0.0103641	0.0103641	7	30711730	F	II	CRHR2	Body	opensea	Body-opensea		rs540367283;rs181870567	0;8
cg10674341	0.00453272	0.999998	0.0275602	0.0275602	5	133257598	F	II		IGR	opensea	IGR-opensea
cg13336539	0.00453312	0.999998	0.00286	0.00286	8	110310285	R	II	NUDCD1	Body	opensea	Body-opensea		rs552843709	46
cg17345877	0.00453529	0.999998	0.0066943	0.0066943	6	3046598	F	II		IGR	opensea	IGR-opensea		rs114143500;rs558057097	0;43
cg06526856	0.00453734	0.999998	-0.012565	0.012565	5	52319102	R	II	ITGA2	Body	opensea	Body-opensea		rs10058636;rs540391091;rs246406;rs564372410;rs528662376	48;37;28;5;1
cg10406027	0.00454102	0.999998	-0.00548867	0.00548867	16	11876912	R	II	ZC3H7A	TSS1500	opensea	TSS1500-opensea		rs536630479;rs149975539	51;5
cg04127765	0.00454464	0.999998	-0.00754315	0.00754315	4	77507403	R	II	SHROOM3	Body	shore	Body-shore	chr4:77507077-77507339
cg26325806	0.00454853	0.999998	0.0149024	0.0149024	11	790142	R	I	CEND1	TSS200	shore	TSS200-shore	chr11:791953-792400	rs180946022	22
cg14079333	0.00454895	0.999998	-0.0104102	0.0104102	14	61123405	F	II		IGR	shore	IGR-shore	chr14:61123613-61124613	rs529662218;rs549690852	15;51
cg20696051	0.00454898	0.999998	-0.00466855	0.00466855	7	158649028	F	II	WDR60	TSS1500	island	TSS1500-island	chr7:158648984-158649759	rs73527662;rs561022221	35;40
cg05422916	0.00455015	0.999998	0.0110264	0.0110264	5	76959098	R	II		IGR	opensea	IGR-opensea		rs139765025;rs187896992;rs144186030	44;2;1
cg26961166	0.00455131	0.999998	0.0675159	0.0675159	8	73687160	F	II	KCNB2	Body	opensea	Body-opensea		rs554534168;rs574281222;rs2958414	0;1;40
cg13868111	0.00455246	0.999998	-0.015231	0.015231	4	103940711	F	I	NHEDC1	5'UTR	island	5'UTR-island	chr4:103940668-103940951	rs181946550;rs115084839	37;40
cg18880737	0.00455673	0.999998	0.0374533	0.0374533	1	44219108	F	II	ST3GAL3	Body	opensea	Body-opensea		rs373625044	2
cg16343533	0.00456256	0.999998	-0.00448673	0.00448673	20	46415491	F	II	SULF2	TSS200	island	TSS200-island	chr20:46413742-46415507	rs73910765	39
cg06001412	0.00456307	0.999998	0.0148437	0.0148437	19	53515866	F	II	ERVV-1	TSS1500	opensea	TSS1500-opensea		rs570054390;rs8106572	1;20
cg02570115	0.00456416	0.999998	0.0341905	0.0341905	7	31412358	R	II		IGR	opensea	IGR-opensea		rs557344506;rs116097307;rs536780558	28;25;20
cg12745573	0.00456558	0.999998	0.00306855	0.00306855	7	99730034	R	II		IGR	opensea	IGR-opensea
cg03890167	0.00456806	0.999998	-0.0100264	0.0100264	1	203242638	F	II		IGR	island	IGR-island	chr1:203242519-203242818	rs577217681;rs150288249	2;43
cg03379540	0.00457334	0.999998	-0.00873673	0.00873673	1	234689759	R	II		IGR	opensea	IGR-opensea		rs4920260;rs576911424;rs544327952;rs4920186;rs574993187	49;42;9;8;1
cg14875375	0.00457392	0.999998	0.00162036	0.00162036	14	60584547	F	II	PCNXL4	Body	opensea	Body-opensea		rs308999	22
cg20242065	0.00457649	0.999998	0.00727448	0.00727448	1	15755275	F	II	EFHD2	3'UTR	opensea	3'UTR-opensea		rs558740986;rs374763966;rs11546434	1;13;47
cg26766347	0.0045767	0.999998	0.00787042	0.00787042	5	139059871	R	II	CXXC5	5'UTR	shore	5'UTR-shore	chr5:139060555-139060934
cg23988717	0.00457772	0.999998	-0.00234	0.00234	11	36746624	F	II		IGR	opensea	IGR-opensea
cg08425050	0.004585	0.999998	-0.034411	0.034411	8	1816766	R	II	ARHGEF10	Body	opensea	Body-opensea		rs554370364	34
cg09287650	0.00458536	0.999998	0.00181612	0.00181612	10	29981216	R	II	SVIL	5'UTR	opensea	5'UTR-opensea		rs11007699	24
cg05442929	0.00458587	0.999998	0.0246228	0.0246228	5	38499784	F	II	LIFR	Body	opensea	Body-opensea		rs551077454;rs59691211;rs184255516;rs137920910	0;14;38;50
cg13964639	0.00458864	0.999998	0.00566091	0.00566091	5	131296668	R	II	ACSL6	Body	opensea	Body-opensea		rs561387226;rs574538589	13;2
cg05192589	0.00459091	0.999998	0.00361321	0.00361321	1	44440480	F	I	ATP6V0B	5'UTR	island	5'UTR-island	chr1:44440142-44441256	rs542889958;rs372214838	0;44
cg05967673	0.00459229	0.999998	0.0244079	0.0244079	6	47654456	R	II	ADGRF2	Body	opensea	Body-opensea		rs543012543;rs142006800	25;2
cg15859435	0.00459381	0.999998	0.037925	0.037925	2	151344708	F	II	RND3	TSS1500	shore	TSS1500-shore	chr2:151341742-151343191	rs188612550;rs527682835	3;40
cg10219850	0.00459613	0.999998	0.0350767	0.0350767	1	215373449	R	II	KCNK2	Body	opensea	Body-opensea		rs558183487;rs193262025;rs144138120;rs549117424	45;35;26;1
cg03218396	0.00459706	0.999998	0.0273021	0.0273021	8	96377380	R	II		IGR	opensea	IGR-opensea		rs143503563	11
cg03519031	0.00459831	0.999998	0.00617333	0.00617333	2	74980612	F	II		IGR	shore	IGR-shore	chr2:74981752-74981972
cg19669909	0.00459877	0.999998	0.00385188	0.00385188	14	70233637	F	I	SFRS5	TSS200	island	TSS200-island	chr14:70233570-70234668	rs73283383;rs56154784	7;28
cg04941409	0.00460126	0.999998	-0.0128701	0.0128701	6	76574369	F	II	MYO6	Body	opensea	Body-opensea		rs148081756;rs77026564;rs142021448	3;29;43
cg10149870	0.0046026	0.999998	0.00509867	0.00509867	2	129106448	R	II		IGR	shelf	IGR-shelf	chr2:129103077-129104287
cg11228388	0.00460645	0.999998	0.0540767	0.0540767	1	62625859	R	II	INADL	Body	opensea	Body-opensea		rs192085589;rs150650432	48;1
cg26370237	0.00460874	0.999998	0.150132	0.150132	17	56514231	F	II	HSF5	Body	opensea	Body-opensea		rs144253296	39
cg21607649	0.00460988	0.999998	0.0374654	0.0374654	10	134884177	F	II		IGR	shore	IGR-shore	chr10:134884426-134884646	rs117891219	48
cg16230878	0.00461247	0.999998	-0.00269867	0.00269867	6	79577175	R	II	IRAK1BP1	TSS200	island	TSS200-island	chr6:79577158-79577756	rs560533307;rs575458105;rs538425326	29;15;13
cg03747016	0.0046135	0.999998	0.00394539	0.00394539	1	169764319	R	II	C1orf156	TSS1500	island	TSS1500-island	chr1:169763973-169764347	rs187236107	2
cg11924141	0.00461484	0.999998	0.0132911	0.0132911	12	41041648	R	II		IGR	opensea	IGR-opensea		rs183103573;rs151045013;rs556612020	40;21;2
cg21996247	0.00461542	0.999998	0.00510521	0.00510521	4	147043174	F	II		IGR	opensea	IGR-opensea		rs545360492;rs114478887	5;40
cg24995083	0.00461558	0.999998	0.00846103	0.00846103	14	95787435	F	II	CLMN	TSS1500	shore	TSS1500-shore	chr14:95785752-95786151	rs561284755	11
cg12659513	0.00462146	0.999998	-0.0136548	0.0136548	21	33290145	R	II	HUNK	Body	opensea	Body-opensea		rs532769362;rs373652904;rs566220539	19;9;1
cg12098228	0.00462304	0.999998	-0.0136204	0.0136204	7	2106321	F	II	MAD1L1	Body	shore	Body-shore	chr7:2107080-2107381	rs562010931;rs530601528	15;40
cg20100542	0.00462662	0.999998	0.00331873	0.00331873	16	27501818	R	II	GTF3C1	Body	opensea	Body-opensea
cg06390067	0.00462693	0.999998	-0.000541818	0.000541818	1	27625926	F	II	WDTC1	Body	opensea	Body-opensea
cg01982835	0.00463114	0.999998	0.019634	0.019634	20	34995278	R	II	DLGAP4	TSS200	opensea	TSS200-opensea
cg16120415	0.00463749	0.999998	0.0108359	0.0108359	1	156399787	F	II	C1orf61	TSS1500	opensea	TSS1500-opensea
cg03747608	0.00463771	0.999998	0.0186007	0.0186007	3	183948019	R	I	VWA5B2	TSS1500	island	TSS1500-island	chr3:183947040-183948801
cg15138986	0.0046381	0.999998	0.0260541	0.0260541	10	131935156	R	I	GLRX3	Body	island	Body-island	chr10:131934520-131935324
cg18862975	0.00463955	0.999998	-0.0108464	0.0108464	21	37092865	F	II	MIR802	TSS200	opensea	TSS200-opensea		rs367558838;rs145510550;rs186777672	20;28;43
cg06361606	0.00464476	0.999998	0.00680091	0.00680091	1	154915180	F	II		IGR	opensea	IGR-opensea		rs550848860	1
cg02078083	0.00464686	0.999998	0.000677212	0.000677212	20	61753561	F	II		IGR	shore	IGR-shore	chr20:61754868-61755083	rs115077923;rs560031405;rs118055993;rs200075188	1;6;32;37
cg02079985	0.0046504	0.999998	-0.0175174	0.0175174	3	98450780	R	II	ST3GAL6	TSS1500	shore	TSS1500-shore	chr3:98451286-98452225	rs531532703;rs541976469;rs561758559	25;21;12
cg01302436	0.00465515	0.999998	-0.0500856	0.0500856	12	132865713	F	II	GALNT9	Body	shore	Body-shore	chr12:132865236-132865506	rs564504228	34
cg14955238	0.00465598	0.999998	-0.00630521	0.00630521	4	140251825	F	II	NAA15	Body	opensea	Body-opensea		rs534031272	0
cg12943967	0.00465975	0.999998	-0.0321456	0.0321456	1	31501266	R	II	PUM1	Body	opensea	Body-opensea		rs5773333	1
cg25967755	0.00466052	0.999998	0.0652071	0.0652071	8	138117061	F	II		IGR	opensea	IGR-opensea		rs532557093;rs150955982;rs139570159	2;19;44
[truncated: 2,544 more rows]

## Sheet: Supplementary table 4
Gene ontology results
GO ID	ONTOLOGY	TERM	N	DE	P.DE	FDR
GO:0001601	MF	peptide YY receptor activity	3	3	0.00111972	1
GO:0004540	MF	RNA nuclease activity	116	20	0.00363058	1
GO:0016019	MF	peptidoglycan immune receptor activity	5	3	0.00456834	1
GO:0030122	CC	AP-2 adaptor complex	11	5	0.0047607	1
GO:0030128	CC	clathrin coat of endocytic vesicle	11	5	0.0047607	1
GO:0008170	MF	N-methyltransferase activity	94	19	0.00535336	1
GO:0045836	BP	positive regulation of meiotic nuclear division	17	6	0.00541268	1
GO:0090184	BP	positive regulation of kidney development	10	5	0.00577995	1
GO:0003208	BP	cardiac ventricle morphogenesis	71	17	0.00601706	1
GO:1902527	BP	positive regulation of protein monoubiquitination	5	3	0.00602595	1
GO:0060872	BP	semicircular canal development	9	5	0.00627596	1
GO:0002786	BP	regulation of antibacterial peptide production	6	3	0.00652989	1
GO:0018879	BP	biphenyl metabolic process	3	2	0.00703994	1
GO:0003222	BP	ventricular trabecula myocardium morphogenesis	14	6	0.00778815	1
GO:0006828	BP	manganese ion transport	11	5	0.00792249	1
GO:0090102	BP	cochlea development	50	13	0.00826668	1
GO:0043507	BP	positive regulation of JUN kinase activity	28	8	0.00832009	1
GO:0050882	BP	voluntary musculoskeletal movement	7	4	0.00839933	1
GO:0030132	CC	clathrin coat of coated pit	18	6	0.0084029	1
GO:0050910	BP	detection of mechanical stimulus involved in sensory perception of sound	14	5	0.00912444	1
GO:0009189	BP	deoxyribonucleoside diphosphate biosynthetic process	4	3	0.00945301	1
GO:0060415	BP	muscle tissue morphogenesis	74	16	0.0100013	1
GO:0016308	MF	1-phosphatidylinositol-4-phosphate 5-kinase activity	9	4	0.0100311	1
GO:0061384	BP	heart trabecula morphogenesis	32	9	0.0102249	1
GO:0018026	BP	peptidyl-lysine monomethylation	9	4	0.0103309	1
GO:0001839	BP	neural plate morphogenesis	5	3	0.0103836	1
GO:0016896	MF	RNA exonuclease activity, producing 5'-phosphomonoesters	40	9	0.0104556	1
GO:0004726	MF	non-membrane spanning protein tyrosine phosphatase activity	9	4	0.0106294	1
GO:0090678	BP	cell dedifferentiation involved in phenotypic switching	6	3	0.0108	1
GO:1905174	BP	regulation of vascular associated smooth muscle cell dedifferentiation	6	3	0.0108	1
GO:1990936	BP	vascular associated smooth muscle cell dedifferentiation	6	3	0.0108	1
GO:0033270	CC	paranode region of axon	12	5	0.0110627	1
GO:1902525	BP	regulation of protein monoubiquitination	6	3	0.0115137	1
GO:0050974	BP	detection of mechanical stimulus involved in sensory perception	33	9	0.0116007	1
GO:0035259	MF	nuclear glucocorticoid receptor binding	12	5	0.0119804	1
GO:0004519	MF	endonuclease activity	116	18	0.0121665	1
GO:2000279	BP	negative regulation of DNA biosynthetic process	33	8	0.0121979	1
GO:0003223	BP	ventricular compact myocardium morphogenesis	8	4	0.0124824	1
GO:0004518	MF	nuclease activity	200	28	0.0127072	1
GO:0002784	BP	regulation of antimicrobial peptide production	8	3	0.0127217	1
GO:0044851	BP	hair cycle phase	9	4	0.012881	1
GO:0048819	BP	regulation of hair follicle maturation	9	4	0.012881	1
GO:0035402	MF	histone H3T11 kinase activity	2	2	0.0128821	1
GO:0002053	BP	positive regulation of mesenchymal cell proliferation	26	9	0.0131035	1
GO:0060745	BP	mammary gland branching involved in pregnancy	7	4	0.0133738	1
GO:0070852	CC	cell body fiber	8	4	0.0136971	1
GO:0055021	BP	regulation of cardiac muscle tissue growth	66	14	0.013738	1
GO:0005905	CC	clathrin-coated pit	77	16	0.0141835	1
GO:0090677	BP	reversible differentiation	12	4	0.0148298	1
GO:0061626	BP	pharyngeal arch artery morphogenesis	9	4	0.015362	1
GO:0005005	MF	transmembrane-ephrin receptor activity	15	6	0.0153833	1
GO:0002072	BP	optic cup morphogenesis involved in camera-type eye development	7	4	0.015481	1
GO:0000175	MF	3'-5'-RNA exonuclease activity	36	8	0.0159361	1
GO:0062009	BP	secondary palate development	26	8	0.0159626	1
GO:0060319	BP	primitive erythrocyte differentiation	5	3	0.016199	1
GO:0099538	BP	synaptic signaling via neuropeptide	6	3	0.016208	1
GO:0009186	BP	deoxyribonucleoside diphosphate metabolic process	5	3	0.0162464	1
GO:0060029	BP	convergent extension involved in organogenesis	5	3	0.0164412	1
GO:0120098	CC	procentriole	3	2	0.0167291	1
GO:0005160	MF	transforming growth factor beta receptor binding	25	7	0.0170951	1
GO:0140312	MF	cargo adaptor activity	19	6	0.0171263	1
GO:0003151	BP	outflow tract morphogenesis	81	18	0.017215	1
GO:0021533	BP	cell differentiation in hindbrain	22	7	0.0172632	1
GO:0097209	CC	epidermal lamellar body	4	2	0.0172678	1
GO:0004532	MF	RNA exonuclease activity	42	9	0.0174183	1
GO:0018027	BP	peptidyl-lysine dimethylation	5	3	0.0176269	1
GO:0002778	BP	antibacterial peptide production	8	3	0.0177902	1
GO:0036454	CC	growth factor complex	8	4	0.0179668	1
GO:0043506	BP	regulation of JUN kinase activity	40	9	0.0180376	1
GO:0003306	BP	Wnt signaling pathway involved in heart development	2	2	0.0180841	1
GO:0060292	BP	long-term synaptic depression	32	9	0.0182535	1
GO:0070328	BP	triglyceride homeostasis	40	8	0.0183092	1
GO:0014022	BP	neural plate elongation	2	2	0.0183102	1
GO:0022007	BP	convergent extension involved in neural plate elongation	2	2	0.0183102	1
GO:0071573	BP	shelterin complex assembly	2	2	0.0183514	1
GO:1904790	BP	regulation of shelterin complex assembly	2	2	0.0183514	1
GO:0008757	MF	S-adenosylmethionine-dependent methyltransferase activity	156	24	0.0184537	1
GO:0000285	MF	1-phosphatidylinositol-3-phosphate 5-kinase activity	3	2	0.0187812	1
GO:0052810	MF	1-phosphatidylinositol-5-kinase activity	3	2	0.0187812	1
GO:0032745	BP	positive regulation of interleukin-21 production	2	2	0.018859	1
GO:0048818	BP	positive regulation of hair follicle maturation	5	3	0.018984	1
GO:0031094	CC	platelet dense tubular network	11	5	0.019561	1
GO:0040020	BP	regulation of meiotic nuclear division	35	8	0.0196325	1
GO:0071943	CC	Myc-Max complex	2	2	0.0197198	1
GO:0048644	BP	muscle organ morphogenesis	81	16	0.0198255	1
GO:0055010	BP	ventricular cardiac muscle tissue morphogenesis	47	11	0.0201815	1
GO:0016278	MF	lysine N-methyltransferase activity	60	13	0.020219	1
GO:0003214	BP	cardiac left ventricle morphogenesis	16	6	0.0202504	1
GO:0014846	BP	esophagus smooth muscle contraction	2	2	0.0203637	1
GO:0055090	BP	acylglycerol homeostasis	41	8	0.020394	1
GO:0035497	MF	cAMP response element binding	12	5	0.0205038	1
GO:0009183	BP	purine deoxyribonucleoside diphosphate biosynthetic process	2	2	0.0206879	1
GO:0009219	BP	pyrimidine deoxyribonucleotide metabolic process	23	6	0.0208859	1
GO:0004706	MF	JUN kinase kinase kinase activity	10	4	0.0211457	1
GO:0001602	MF	pancreatic polypeptide receptor activity	3	2	0.0212837	1
GO:0061470	BP	T follicular helper cell differentiation	7	3	0.0213265	1
GO:0055022	BP	negative regulation of cardiac muscle tissue growth	27	7	0.0217836	1
GO:0061117	BP	negative regulation of heart growth	27	7	0.0217836	1
GO:0031750	MF	D3 dopamine receptor binding	2	2	0.0218369	1
GO:0032429	BP	regulation of phospholipase A2 activity	7	3	0.0218469	1
GO:0060044	BP	negative regulation of cardiac muscle cell proliferation	15	5	0.0219718	1
GO:0046974	MF	histone H3K9 methyltransferase activity	13	5	0.0221577	1
GO:2000243	BP	positive regulation of reproductive process	86	16	0.0222995	1
GO:0003206	BP	cardiac chamber morphogenesis	127	25	0.0224169	1
GO:0030280	MF	structural constituent of skin epidermis	36	6	0.0224556	1
GO:0060043	BP	regulation of cardiac muscle cell proliferation	47	11	0.0225807	1
GO:0061649	MF	ubiquitin modification-dependent histone binding	6	3	0.0232746	1
GO:0051446	BP	positive regulation of meiotic cell cycle	27	7	0.0233845	1
GO:0009223	BP	pyrimidine deoxyribonucleotide catabolic process	18	5	0.0239779	1
GO:0005581	CC	collagen trimer	86	16	0.0242796	1
GO:0055008	BP	cardiac muscle tissue morphogenesis	61	13	0.024339	1
GO:0042975	MF	peroxisome proliferator activated receptor binding	11	4	0.0243754	1
GO:0008276	MF	protein methyltransferase activity	92	17	0.0247941	1
GO:0044848	BP	biological phase	11	4	0.0248367	1
GO:0006364	BP	rRNA processing	219	27	0.0250611	1
GO:0044721	BP	protein import into peroxisome matrix, substrate release	5	3	0.0251499	1
GO:0022613	BP	ribonucleoprotein complex biogenesis	463	53	0.0251545	1
GO:0006702	BP	androgen biosynthetic process	10	3	0.0252333	1
GO:1902255	BP	positive regulation of intrinsic apoptotic signaling pathway by p53 class mediator	6	3	0.0254332	1
GO:0005001	MF	transmembrane receptor protein tyrosine phosphatase activity	17	6	0.0254375	1
GO:0019198	MF	transmembrane receptor protein phosphatase activity	17	6	0.0254375	1
GO:0035860	BP	glial cell-derived neurotrophic factor receptor signaling pathway	9	4	0.0256659	1
GO:0098981	CC	cholinergic synapse	10	4	0.0260276	1
GO:0071042	BP	nuclear polyadenylation-dependent mRNA catabolic process	4	2	0.026191	1
GO:0071047	BP	polyadenylation-dependent mRNA catabolic process	4	2	0.026191	1
GO:0004719	MF	protein-L-isoaspartate (D-aspartate) O-methyltransferase activity	3	2	0.0266121	1
GO:0062044	BP	negative regulation of cardiac epithelial to mesenchymal transition	4	2	0.0266834	1
GO:1904328	BP	regulation of myofibroblast contraction	2	2	0.0267623	1
GO:0000253	MF	3-keto sterol reductase activity	5	2	0.0267708	1
GO:0060038	BP	cardiac muscle cell proliferation	59	13	0.02678	1
GO:0036301	BP	macrophage colony-stimulating factor production	7	3	0.0269084	1
GO:1901256	BP	regulation of macrophage colony-stimulating factor production	7	3	0.0269084	1
GO:0008168	MF	methyltransferase activity	194	28	0.0270003	1
GO:0030274	MF	LIM domain binding	6	3	0.0271343	1
GO:0060021	BP	roof of mouth development	91	19	0.0273156	1
GO:0061783	MF	peptidoglycan muralytic activity	12	3	0.0275874	1
GO:0010520	BP	regulation of reciprocal meiotic recombination	4	2	0.0277049	1
GO:0010845	BP	positive regulation of reciprocal meiotic recombination	4	2	0.0277049	1
GO:0002775	BP	antimicrobial peptide production	10	3	0.0278324	1
GO:0021622	BP	oculomotor nerve morphogenesis	2	2	0.0281027	1
GO:0021623	BP	oculomotor nerve formation	2	2	0.0281027	1
GO:0051890	BP	regulation of cardioblast differentiation	5	3	0.0285249	1
GO:0034660	BP	ncRNA metabolic process	622	72	0.0292149	1
GO:0016741	MF	transferase activity, transferring one-carbon groups	205	29	0.0293121	1
GO:0003186	BP	tricuspid valve morphogenesis	5	3	0.0300501	1
GO:0071072	BP	negative regulation of phospholipid biosynthetic process	5	3	0.030097	1
GO:1904383	BP	response to sodium phosphate	10	4	0.0311567	1
GO:0071277	BP	cellular response to calcium ion	83	16	0.0312802	1
GO:0004521	MF	RNA endonuclease activity	66	11	0.0316295	1
GO:0032754	BP	positive regulation of interleukin-5 production	10	4	0.031761	1
GO:0010512	BP	negative regulation of phosphatidylinositol biosynthetic process	2	2	0.0320435	1
GO:1990265	CC	platelet-derived growth factor complex	2	2	0.0320435	1
GO:0033179	CC	proton-transporting V-type ATPase, V0 domain	12	4	0.0320532	1
GO:0046078	BP	dUMP metabolic process	7	3	0.0324654	1
GO:0042589	CC	zymogen granule membrane	17	4	0.032937	1
GO:0060762	BP	regulation of branching involved in mammary gland duct morphogenesis	3	2	0.0330026	1
GO:0060513	BP	prostatic bud formation	9	4	0.033203	1
GO:0051974	BP	negative regulation of telomerase activity	7	3	0.0335926	1
GO:0140938	MF	histone H3 methyltransferase activity	41	10	0.0339385	1
GO:0005042	MF	netrin receptor activity	5	3	0.0339543	1
GO:0031749	MF	D2 dopamine receptor binding	3	2	0.0344567	1
GO:0000164	CC	protein phosphatase type 1 complex	19	5	0.0346454	1
GO:0097421	BP	liver regeneration	30	7	0.0348159	1
GO:0071421	BP	manganese ion transmembrane transport	10	4	0.0348583	1
GO:0019199	MF	transmembrane receptor protein kinase activity	78	17	0.0350598	1
GO:0060599	BP	lateral sprouting involved in mammary gland duct morphogenesis	2	2	0.0351325	1
GO:0061041	BP	regulation of wound healing	137	22	0.035272	1
GO:0060420	BP	regulation of heart growth	72	14	0.0353073	1
GO:0001655	BP	urogenital system development	66	14	0.0354719	1
GO:0014855	BP	striated muscle cell proliferation	82	16	0.0355582	1
GO:1990003	MF	IDP phosphatase activity	4	2	0.0356315	1
GO:0032394	MF	MHC class Ib receptor activity	6	2	0.0357945	1
GO:0047192	MF	1-alkylglycerophosphocholine O-acetyltransferase activity	3	2	0.0359514	1
GO:0002759	BP	regulation of antimicrobial humoral response	10	3	0.036098	1
GO:1902379	MF	chemoattractant activity involved in axon guidance	2	2	0.0367814	1
GO:0008745	MF	N-acetylmuramoyl-L-alanine amidase activity	4	2	0.0368238	1
GO:0009067	BP	aspartate family amino acid biosynthetic process	21	5	0.0373571	1
GO:0042695	BP	thelarche	3	2	0.0377679	1
GO:0060744	BP	mammary gland branching involved in thelarche	3	2	0.0377679	1
GO:0016151	MF	nickel cation binding	3	2	0.0386158	1
GO:0038183	BP	bile acid signaling pathway	11	3	0.038793	1
GO:0098962	BP	regulation of postsynaptic neurotransmitter receptor activity	5	3	0.0388709	1
GO:0019200	MF	carbohydrate kinase activity	21	6	0.0388764	1
GO:1903726	BP	negative regulation of phospholipid metabolic process	6	3	0.0390955	1
GO:0072079	BP	nephron tubule formation	20	6	0.039253	1
GO:0007141	BP	male meiosis I	27	6	0.0393563	1
GO:0004832	MF	valine-tRNA ligase activity	2	2	0.0394095	1
GO:0006438	BP	valyl-tRNA aminoacylation	2	2	0.0394095	1
GO:1903055	BP	positive regulation of extracellular matrix organization	30	8	0.0394137	1
GO:1903365	BP	regulation of fear response	11	4	0.0396302	1
GO:0004983	MF	neuropeptide Y receptor activity	9	3	0.0396611	1
GO:0015271	MF	outward rectifier potassium channel activity	27	7	0.0397505	1
GO:0031100	BP	animal organ regeneration	64	12	0.0397513	1
GO:0038007	BP	netrin-activated signaling pathway	9	4	0.0400134	1
GO:0000025	BP	maltose catabolic process	1	1	0.040079	1
GO:0004339	MF	glucan 1,4-alpha-glucosidase activity	1	1	0.040079	1
GO:0005982	BP	starch metabolic process	1	1	0.040079	1
GO:0005983	BP	starch catabolic process	1	1	0.040079	1
GO:1901027	BP	dextrin catabolic process	1	1	0.040079	1
GO:0045736	BP	negative regulation of cyclin-dependent protein serine/threonine kinase activity	23	6	0.0401428	1
GO:1904030	BP	negative regulation of cyclin-dependent protein kinase activity	23	6	0.0401428	1
GO:0009182	BP	purine deoxyribonucleoside diphosphate metabolic process	3	2	0.0403314	1
GO:0032634	BP	interleukin-5 production	18	5	0.0403636	1
GO:0032674	BP	regulation of interleukin-5 production	18	5	0.0403636	1
GO:0016279	MF	protein-lysine N-methyltransferase activity	59	12	0.0403763	1
GO:0048340	BP	paraxial mesoderm morphogenesis	10	4	0.0409425	1
GO:1990429	CC	peroxisomal importomer complex	3	2	0.0410236	1
GO:0120199	CC	cone photoreceptor outer segment	8	3	0.0410991	1
GO:0002785	BP	negative regulation of antimicrobial peptide production	1	1	0.0412053	1
GO:0002787	BP	negative regulation of antibacterial peptide production	1	1	0.0412053	1
GO:0008348	BP	negative regulation of antimicrobial humoral response	1	1	0.0412053	1
GO:0051795	BP	positive regulation of timing of catagen	3	2	0.0412637	1
GO:0086100	BP	endothelin receptor signaling pathway	10	4	0.0413201	1
GO:0006244	BP	pyrimidine nucleotide catabolic process	21	5	0.0415093	1
GO:0005537	MF	mannose binding	23	5	0.041799	1
GO:0051339	BP	regulation of lyase activity	56	11	0.0420003	1
GO:0061383	BP	trabecula morphogenesis	46	10	0.0424316	1
GO:0045726	BP	positive regulation of integrin biosynthetic process	3	2	0.0427553	1
GO:1905330	BP	regulation of morphogenesis of an epithelium	65	14	0.0432002	1
GO:0033366	BP	protein localization to secretory granule	4	2	0.043346	1
GO:0005003	MF	ephrin receptor activity	18	6	0.0433615	1
GO:0006171	BP	cAMP biosynthetic process	10	4	0.0434959	1
GO:0005251	MF	delayed rectifier potassium channel activity	28	7	0.0435236	1
GO:0001965	MF	G-protein alpha-subunit binding	29	7	0.0435667	1
GO:1990238	MF	double-stranded DNA endonuclease activity	1	1	0.0436222	1
GO:0036384	MF	CDP phosphatase activity	4	2	0.0437493	1
GO:1900454	BP	positive regulation of long-term synaptic depression	7	3	0.0438394	1
GO:0106091	BP	glial cell projection elongation	3	2	0.0441297	1
GO:0004035	MF	alkaline phosphatase activity	4	2	0.0442038	1
GO:0071315	BP	cellular response to morphine	3	2	0.0443904	1
GO:0060688	BP	regulation of morphogenesis of a branching structure	53	12	0.0443939	1
GO:0070091	BP	glucagon secretion	8	3	0.044565	1
GO:0070092	BP	regulation of glucagon secretion	8	3	0.044565	1
GO:0009394	BP	2'-deoxyribonucleotide metabolic process	41	8	0.044811	1
GO:0099552	BP	trans-synaptic signaling by lipid, modulating synaptic transmission	3	2	0.044851	1
GO:0099553	BP	trans-synaptic signaling by endocannabinoid, modulating synaptic transmission	3	2	0.044851	1
GO:0006376	BP	mRNA splice site recognition	34	7	0.0451975	1
GO:0032907	BP	transforming growth factor beta3 production	3	2	0.0454836	1
GO:0032910	BP	regulation of transforming growth factor beta3 production	3	2	0.0454836	1
GO:0008179	MF	adenylate cyclase binding	12	4	0.0456121	1
GO:0042588	CC	zymogen granule	19	4	0.0462535	1
GO:0008449	MF	N-acetylglucosamine-6-sulfatase activity	3	2	0.0462721	1
GO:0046035	BP	CMP metabolic process	8	3	0.0465111	1
GO:1903034	BP	regulation of response to wounding	178	27	0.0465306	1
GO:0090084	BP	negative regulation of inclusion body assembly	11	4	0.0466888	1
GO:0045956	BP	positive regulation of calcium ion-dependent exocytosis	13	4	0.0467251	1
GO:0032963	BP	collagen metabolic process	105	17	0.0471983	1
GO:0043696	BP	dedifferentiation	12	4	0.0472948	1
GO:0043697	BP	cell dedifferentiation	12	4	0.0472948	1
GO:0002154	BP	thyroid hormone mediated signaling pathway	8	3	0.0474438	1
GO:0060001	MF	minus-end directed microfilament motor activity	1	1	0.047759	1
GO:0004675	MF	transmembrane receptor protein serine/threonine kinase activity	18	5	0.0478128	1
GO:0055100	MF	adiponectin binding	3	2	0.0481265	1
GO:0016849	MF	phosphorus-oxygen lyase activity	23	6	0.0482108	1
GO:0021603	BP	cranial nerve formation	11	4	0.0483703	1
GO:0031095	CC	platelet dense tubular network membrane	9	4	0.0484588	1
GO:0060297	BP	regulation of sarcomere organization	9	3	0.0485876	1
GO:0048174	BP	negative regulation of short-term neuronal synaptic plasticity	1	1	0.0486267	1
GO:0099082	BP	retrograde trans-synaptic signaling by neuropeptide	1	1	0.0486267	1
GO:0150035	BP	regulation of trans-synaptic signaling by BDNF, modulating synaptic transmission	1	1	0.0486267	1
GO:0150038	BP	postsynaptic dense core vesicle exocytosis	1	1	0.0486267	1
GO:0150044	BP	regulation of postsynaptic dense core vesicle exocytosis	1	1	0.0486267	1
GO:1905415	BP	positive regulation of dense core granule exocytosis	1	1	0.0486267	1
GO:1905432	BP	regulation of retrograde trans-synaptic signaling by neuropeptide	1	1	0.0486267	1
GO:1905433	BP	negative regulation of retrograde trans-synaptic signaling by neuropeptide	1	1	0.0486267	1
GO:0003229	BP	ventricular cardiac muscle tissue development	59	12	0.0486534	1
GO:0042254	BP	ribosome biogenesis	312	35	0.0493067	1
GO:0072174	BP	metanephric tubule formation	6	3	0.0493162	1
GO:0060090	MF	molecular adaptor activity	1085	137	0.0493184	1
GO:0170038	BP	proteinogenic amino acid biosynthetic process	54	9	0.0494022	1
GO:0035615	MF	clathrin adaptor activity	18	5	0.0494091	1
GO:0035771	BP	interleukin-4-mediated signaling pathway	10	3	0.0495626	1
GO:0006528	BP	asparagine metabolic process	5	2	0.0498524	1
GO:0031466	CC	Cul5-RING ubiquitin ligase complex	10	3	0.049961	1
GO:0008287	CC	protein serine/threonine phosphatase complex	54	10	0.0500317	1
GO:1903293	CC	phosphatase complex	54	10	0.0500317	1
GO:0072173	BP	metanephric tubule morphogenesis	11	4	0.0503141	1
GO:0003175	BP	tricuspid valve development	6	3	0.0503746	1
GO:0003231	BP	cardiac ventricle development	127	23	0.0504069	1
GO:0021554	BP	optic nerve development	21	6	0.0505981	1
GO:0038187	MF	pattern recognition receptor activity	33	6	0.050773	1
GO:0030131	CC	clathrin adaptor complex	27	6	0.0508497	1
GO:0050982	BP	detection of mechanical stimulus	51	10	0.0514009	1
GO:0005024	MF	transforming growth factor beta receptor activity	12	4	0.0517504	1
GO:0047166	MF	1-alkenylglycerophosphoethanolamine O-acyltransferase activity	1	1	0.0518122	1
GO:0016268	BP	O-glycan processing, core 2	1	1	0.0519411	1
GO:0009262	BP	deoxyribonucleotide metabolic process	42	8	0.0520809	1
GO:0019692	BP	deoxyribose phosphate metabolic process	42	8	0.0520809	1
GO:0051382	BP	kinetochore assembly	16	4	0.0521141	1
GO:0040037	BP	negative regulation of fibroblast growth factor receptor signaling pathway	23	6	0.0522058	1
GO:0055071	BP	manganese ion homeostasis	3	2	0.053009	1
GO:0043540	CC	6-phosphofructo-2-kinase/fructose-2,6-biphosphatase complex	1	1	0.0530745	1
GO:0002803	BP	positive regulation of antibacterial peptide production	5	2	0.0531731	1
GO:0140351	MF	glycosylceramide flippase activity	3	2	0.0533437	1
GO:0030119	CC	AP-type membrane coat adaptor complex	40	8	0.0535308	1
GO:0018022	BP	peptidyl-lysine methylation	22	5	0.0535342	1
GO:1904029	BP	regulation of cyclin-dependent protein kinase activity	81	14	0.0543251	1
GO:0010901	BP	regulation of very-low-density lipoprotein particle remodeling	6	2	0.0544575	1
GO:0001992	BP	regulation of systemic arterial blood pressure by vasopressin	5	2	0.054793	1
GO:0006560	BP	proline metabolic process	10	3	0.0550917	1
GO:0032305	BP	positive regulation of icosanoid secretion	19	4	0.0553267	1
GO:0000041	BP	transition metal ion transport	99	15	0.0555635	1
GO:0072576	BP	liver morphogenesis	25	6	0.0556451	1
GO:0170034	BP	L-amino acid biosynthetic process	55	9	0.0557294	1
GO:0010464	BP	regulation of mesenchymal cell proliferation	33	9	0.0557918	1
GO:1990926	BP	short-term synaptic potentiation	4	2	0.0564291	1
GO:0034470	BP	ncRNA processing	423	46	0.056439	1
GO:0003712	MF	transcription coregulator activity	493	67	0.0565052	1
GO:0035162	BP	embryonic hemopoiesis	24	6	0.0565563	1
GO:1903589	BP	positive regulation of blood vessel endothelial cell proliferation involved in sprouting angiogenesis	20	4	0.0566091	1
GO:0008443	MF	phosphofructokinase activity	7	3	0.056623	1
GO:0008397	MF	sterol 12-alpha-hydroxylase activity	1	1	0.0569006	1
GO:0033778	MF	7alpha-hydroxycholest-4-en-3-one 12alpha-hydroxylase activity	1	1	0.0569006	1
GO:0033779	MF	5beta-cholestane-3alpha,7alpha-diol 12alpha-hydroxylase activity	1	1	0.0569006	1
GO:0048645	BP	animal organ formation	69	15	0.0570514	1
GO:0021631	BP	optic nerve morphogenesis	6	3	0.0573211	1
GO:0038165	BP	oncostatin-M-mediated signaling pathway	4	2	0.0578952	1
GO:0007494	BP	midgut development	12	4	0.0584653	1
GO:0070981	BP	L-asparagine biosynthetic process	1	1	0.0584677	1
GO:0016072	BP	rRNA metabolic process	261	30	0.0584726	1
GO:0045517	MF	interleukin-20 receptor binding	1	1	0.0586157	1
GO:0014826	BP	vein smooth muscle contraction	4	2	0.0587729	1
GO:0045723	BP	positive regulation of fatty acid biosynthetic process	23	5	0.0590346	1
GO:0006284	BP	base-excision repair	44	8	0.0596897	1
GO:0036098	BP	male germ-line stem cell population maintenance	1	1	0.0597008	1
GO:0060234	BP	neuroblast delamination	1	1	0.0599358	1
GO:1905215	BP	negative regulation of RNA binding	1	1	0.0601012	1
GO:0090009	BP	primitive streak formation	11	4	0.0601164	1
GO:0014029	BP	neural crest formation	15	4	0.060126	1
GO:0038009	BP	regulation of signal transduction by receptor internalization	1	1	0.0601523	1
GO:0051394	BP	regulation of nerve growth factor receptor activity	1	1	0.0601523	1
GO:0060299	BP	negative regulation of sarcomere organization	1	1	0.0601523	1
GO:1900826	BP	negative regulation of membrane depolarization during cardiac muscle cell action potential	1	1	0.0601523	1
GO:0000217	MF	DNA secondary structure binding	39	8	0.0603218	1
GO:0002113	MF	interleukin-33 binding	1	1	0.060328	1
GO:1904350	BP	regulation of protein catabolic process in the vacuole	13	4	0.0604374	1
GO:0071657	BP	positive regulation of granulocyte colony-stimulating factor production	4	2	0.0604883	1
GO:1901258	BP	positive regulation of macrophage colony-stimulating factor production	4	2	0.0604883	1
GO:0048273	MF	mitogen-activated protein kinase p38 binding	7	3	0.0608422	1
GO:0003714	MF	transcription corepressor activity	192	30	0.0609979	1
GO:0072086	BP	specification of loop of Henle identity	4	2	0.0612228	1
GO:0036166	BP	phenotypic switching	17	4	0.0612466	1
GO:0001192	BP	maintenance of transcriptional fidelity during transcription elongation	1	1	0.0613071	1
GO:0001193	BP	maintenance of transcriptional fidelity during transcription elongation by RNA polymerase II	1	1	0.0613071	1
GO:0042056	MF	chemoattractant activity	32	6	0.0614526	1
GO:0072034	BP	renal vesicle induction	3	2	0.061898	1
GO:0035902	BP	response to immobilization stress	26	6	0.0621557	1
GO:0000270	BP	peptidoglycan metabolic process	6	2	0.062216	1
GO:0009253	BP	peptidoglycan catabolic process	6	2	0.062216	1
GO:0061030	BP	epithelial cell differentiation involved in mammary gland alveolus development	4	2	0.0622506	1
GO:0060748	BP	tertiary branching involved in mammary gland duct morphogenesis	3	2	0.0626527	1
GO:0016035	CC	zeta DNA polymerase complex	4	2	0.0626654	1
GO:0031021	CC	interphase microtubule organizing center	4	2	0.0633398	1
GO:0004709	MF	MAP kinase kinase kinase activity	25	6	0.0634857	1
GO:0033177	CC	proton-transporting two-sector ATPase complex, proton-transporting domain	24	5	0.0635417	1
GO:1990351	CC	transporter complex	453	61	0.0636026	1
GO:0035793	BP	positive regulation of metanephric mesenchymal cell migration by platelet-derived growth factor receptor-beta signaling pathway	3	2	0.0637994	1
GO:1900238	BP	regulation of metanephric mesenchymal cell migration by platelet-derived growth factor receptor-beta signaling pathway	3	2	0.0637994	1
GO:2000591	BP	positive regulation of metanephric mesenchymal cell migration	3	2	0.0637994	1
GO:0007131	BP	reciprocal meiotic recombination	58	9	0.0638649	1
GO:0140527	BP	reciprocal homologous recombination	58	9	0.0638649	1
GO:0098808	MF	mRNA cap binding	3	2	0.0639913	1
GO:0044323	MF	retinoic acid-responsive element binding	6	3	0.0640295	1
GO:1905005	BP	regulation of epithelial to mesenchymal transition involved in endocardial cushion formation	4	2	0.0640797	1
GO:1905007	BP	positive regulation of epithelial to mesenchymal transition involved in endocardial cushion formation	4	2	0.0640797	1
GO:0070735	MF	protein-glycine ligase activity	3	2	0.0644151	1
GO:0003181	BP	atrioventricular valve morphogenesis	26	7	0.064431	1
GO:0055017	BP	cardiac muscle tissue growth	90	16	0.0644404	1
GO:0043928	BP	exonucleolytic catabolism of deadenylated mRNA	13	3	0.0646327	1
GO:0032303	BP	regulation of icosanoid secretion	20	4	0.0651307	1
GO:0004322	MF	ferroxidase activity	6	2	0.0657888	1
GO:0016724	MF	oxidoreductase activity, acting on metal ions, oxygen as acceptor	6	2	0.0657888	1
GO:0048752	BP	semicircular canal morphogenesis	7	3	0.0658809	1
GO:0021766	BP	hippocampus development	94	17	0.0660277	1
GO:0009263	BP	deoxyribonucleotide biosynthetic process	14	4	0.0662121	1
GO:0009265	BP	2'-deoxyribonucleotide biosynthetic process	14	4	0.0662121	1
GO:0046385	BP	deoxyribose phosphate biosynthetic process	14	4	0.0662121	1
GO:0009066	BP	aspartate family amino acid metabolic process	45	8	0.0665203	1
GO:0060444	BP	branching involved in mammary gland duct morphogenesis	21	6	0.0669357	1
GO:0060816	BP	random inactivation of X chromosome	8	3	0.0672245	1
GO:0032609	BP	type II interferon production	114	15	0.0672281	1
GO:0032649	BP	regulation of type II interferon production	114	15	0.0672281	1
GO:2000629	BP	negative regulation of miRNA metabolic process	28	7	0.0673204	1
GO:0061004	BP	pattern specification involved in kidney development	8	3	0.0674523	1
GO:0072048	BP	renal system pattern specification	8	3	0.0674523	1
GO:0006879	BP	intracellular iron ion homeostasis	69	11	0.0674943	1
GO:0010586	BP	miRNA metabolic process	105	19	0.0675233	1
GO:0007495	BP	visceral mesoderm-endoderm interaction involved in midgut development	1	1	0.0677102	1
GO:1903116	BP	positive regulation of actin filament-based movement	3	2	0.0677273	1
GO:0001840	BP	neural plate development	9	3	0.0679557	1
GO:0060750	BP	epithelial cell proliferation involved in mammary gland duct elongation	3	2	0.0679721	1
GO:0060751	BP	branch elongation involved in mammary gland duct branching	3	2	0.0679721	1
GO:0070003	MF	threonine-type peptidase activity	15	4	0.0684797	1
GO:0032023	BP	trypsinogen activation	1	1	0.0685235	1
GO:0071577	BP	zinc ion transmembrane transport	28	6	0.0685804	1
GO:0060412	BP	ventricular septum morphogenesis	43	10	0.0687395	1
GO:2000553	BP	positive regulation of T-helper 2 cell cytokine production	8	3	0.0688965	1
GO:0043739	MF	G/U mismatch-specific uracil-DNA glycosylase activity	1	1	0.0692131	1
GO:0141016	MF	G/T mismatch-specific thymine-DNA glycosylase activity	1	1	0.0692131	1
GO:0060685	BP	regulation of prostatic bud formation	6	3	0.0692163	1
GO:0042296	MF	ISG15 transferase activity	4	2	0.0693239	1
GO:0043259	CC	laminin-10 complex	3	2	0.0693441	1
GO:0003873	MF	6-phosphofructo-2-kinase activity	4	2	0.0693934	1
GO:1900246	BP	positive regulation of RIG-I signaling pathway	10	3	0.0694873	1
GO:0048570	BP	notochord morphogenesis	8	3	0.0697251	1
GO:0001079	BP	nitrogen catabolite regulation of transcription from RNA polymerase II promoter	1	1	0.0698536	1
GO:0001080	BP	nitrogen catabolite activation of transcription from RNA polymerase II promoter	1	1	0.0698536	1
GO:0034255	BP	regulation of urea metabolic process	1	1	0.0698536	1
GO:0038185	BP	intracellular bile acid receptor signaling pathway	1	1	0.0698536	1
GO:0045848	BP	positive regulation of nitrogen utilization	1	1	0.0698536	1
GO:0090293	BP	nitrogen catabolite regulation of transcription	1	1	0.0698536	1
GO:0090294	BP	nitrogen catabolite activation of transcription	1	1	0.0698536	1
GO:1902122	MF	chenodeoxycholic acid binding	1	1	0.0698536	1
GO:1903314	BP	regulation of nitrogen cycle metabolic process	1	1	0.0698536	1
GO:1905693	BP	regulation of phosphatidic acid biosynthetic process	1	1	0.0698536	1
GO:1905695	BP	positive regulation of phosphatidic acid biosynthetic process	1	1	0.0698536	1
GO:2000213	BP	positive regulation of glutamate metabolic process	1	1	0.0698536	1
GO:2001248	BP	regulation of ammonia assimilation cycle	1	1	0.0698536	1
GO:2001250	BP	positive regulation of ammonia assimilation cycle	1	1	0.0698536	1
GO:0102200	MF	N-acetylphosphatidylethanolamine-hydrolysing phospholipase activity	1	1	0.0699841	1
GO:0030198	BP	extracellular matrix organization	323	47	0.0702281	1
GO:0051445	BP	regulation of meiotic cell cycle	68	11	0.0704678	1
GO:0060215	BP	primitive hemopoiesis	9	3	0.0706251	1
GO:0003307	BP	regulation of Wnt signaling pathway involved in heart development	1	1	0.0706957	1
GO:0003308	BP	negative regulation of Wnt signaling pathway involved in heart development	1	1	0.0706957	1
GO:1903725	BP	regulation of phospholipid metabolic process	34	7	0.0707739	1
GO:0004298	MF	threonine-type endopeptidase activity	9	3	0.0708094	1
GO:0000291	BP	nuclear-transcribed mRNA catabolic process, exonucleolytic	20	4	0.0708234	1
GO:0061884	BP	regulation of mini excitatory postsynaptic potential	4	2	0.0709961	1
GO:0098816	BP	mini excitatory postsynaptic potential	4	2	0.0709961	1
GO:2000626	BP	negative regulation of miRNA catabolic process	1	1	0.0710599	1
GO:0033574	BP	response to testosterone	44	8	0.0711754	1
GO:0051403	BP	stress-activated MAPK cascade	49	9	0.0714136	1
GO:0072161	BP	mesenchymal cell differentiation involved in kidney development	7	3	0.0714602	1
GO:2001012	BP	mesenchymal cell differentiation involved in renal system development	7	3	0.0714602	1
GO:0045576	BP	mast cell activation	65	10	0.071501	1
GO:0097742	BP	de novo centriole assembly	6	2	0.0716485	1
GO:0006248	BP	CMP catabolic process	4	2	0.0717734	1
GO:0032906	BP	transforming growth factor beta2 production	8	3	0.0719307	1
GO:0032909	BP	regulation of transforming growth factor beta2 production	8	3	0.0719307	1
GO:0034707	CC	chloride channel complex	56	10	0.0722522	1
GO:1990604	CC	IRE1-TRAF2-ASK1 complex	4	2	0.0722757	1
GO:0022612	BP	gland morphogenesis	124	22	0.0722875	1
GO:0050115	MF	myosin-light-chain-phosphatase activity	1	1	0.0723395	1
GO:0009597	BP	detection of virus	6	2	0.0726135	1
GO:0072591	MF	citrate-L-glutamate ligase activity	1	1	0.072632	1
GO:0140941	MF	histone H4K20me methyltransferase activity	4	2	0.0726333	1
GO:0140949	MF	histone H3K9 trimethyltransferase activity	5	2	0.0727856	1
GO:0021694	BP	cerebellar Purkinje cell layer formation	14	4	0.0729948	1
GO:0050805	BP	negative regulation of synaptic transmission	54	11	0.0731681	1
GO:0003221	BP	right ventricular cardiac muscle tissue morphogenesis	3	2	0.0731854	1
GO:0036153	BP	triglyceride acyl-chain remodeling	1	1	0.0733285	1
GO:0010499	BP	proteasomal ubiquitin-independent protein catabolic process	4	2	0.0735223	1
GO:0045229	BP	external encapsulating structure organization	325	47	0.0738574	1
GO:0071611	BP	granulocyte colony-stimulating factor production	5	2	0.0741866	1
GO:0071655	BP	regulation of granulocyte colony-stimulating factor production	5	2	0.0741866	1
GO:0005078	MF	MAP-kinase scaffold activity	12	4	0.0743364	1
GO:0097323	BP	B cell adhesion	2	1	0.0743884	1
GO:0140098	MF	catalytic activity, acting on RNA	372	42	0.0744701	1
GO:0019238	MF	cyclohydrolase activity	5	2	0.074537	1
GO:0043062	BP	extracellular structure organization	324	47	0.0746203	1
GO:0016513	CC	core-binding factor complex	3	2	0.0747049	1
GO:0001560	BP	regulation of cell growth by extracellular stimulus	3	2	0.0748628	1
GO:0051344	BP	negative regulation of cyclic-nucleotide phosphodiesterase activity	4	2	0.0748734	1
GO:0071317	BP	cellular response to isoquinoline alkaloid	4	2	0.0749338	1
GO:0007442	BP	hindgut morphogenesis	7	3	0.0751335	1
GO:0090238	BP	positive regulation of arachidonic acid secretion	6	2	0.0751651	1
GO:0033002	BP	muscle cell proliferation	246	34	0.0754247	1
GO:0031583	BP	phospholipase D-activating G protein-coupled receptor signaling pathway	1	1	0.0755918	1
GO:0031707	MF	endothelin A receptor binding	1	1	0.0755918	1
GO:0042313	BP	protein kinase C deactivation	1	1	0.0755918	1
GO:0043179	BP	rhythmic excitation	1	1	0.0755918	1
GO:0071424	MF	rRNA (cytosine-N4-)-methyltransferase activity	1	1	0.0756016	1
GO:0060900	BP	embryonic camera-type eye formation	11	4	0.0757307	1
GO:0016167	MF	glial cell-derived neurotrophic factor receptor activity	4	2	0.0760365	1
GO:0160117	MF	tRNA (guanine(6)-N2)-methyltransferase activity	1	1	0.0760848	1
GO:0160118	MF	tRNA (guanine(7)-N2)-methyltransferase activity	1	1	0.0760848	1
GO:0000079	BP	regulation of cyclin-dependent protein serine/threonine kinase activity	78	13	0.0761633	1
GO:0098644	CC	complex of collagen trimers	21	5	0.0762022	1
GO:0006829	BP	zinc ion transport	29	6	0.0762912	1
GO:0042711	BP	maternal behavior	10	3	0.0762919	1
GO:0060443	BP	mammary gland morphogenesis	43	10	0.076398	1
GO:0003906	MF	DNA-(apurinic or apyrimidinic site) endonuclease activity	12	3	0.0766316	1
GO:0042054	MF	histone methyltransferase activity	65	12	0.0767334	1
GO:0002063	BP	chondrocyte development	32	8	0.0767472	1
GO:0034112	BP	positive regulation of homotypic cell-cell adhesion	16	4	0.0767902	1
GO:0097252	BP	oligodendrocyte apoptotic process	3	2	0.0768786	1
GO:0042694	BP	muscle cell fate specification	1	1	0.0769328	1
GO:1990696	CC	USH2 complex	4	2	0.0769797	1
GO:0005147	MF	oncostatin-M receptor binding	1	1	0.0770104	1
GO:0097167	BP	circadian regulation of translation	4	2	0.0770981	1
GO:0048484	BP	enteric nervous system development	12	4	0.0773153	1
GO:0070193	BP	synaptonemal complex organization	27	5	0.0774507	1
GO:1903367	BP	positive regulation of fear response	8	3	0.0779418	1
GO:0042640	BP	anagen	5	2	0.0779665	1
GO:0051884	BP	regulation of timing of anagen	5	2	0.0779665	1
GO:0050046	MF	delta7-sterol 5(6)-desaturase activity	1	1	0.078225	1
GO:0021602	BP	cranial nerve morphogenesis	31	8	0.0783279	1
GO:1904792	BP	positive regulation of shelterin complex assembly	1	1	0.0785189	1
GO:1904850	BP	negative regulation of establishment of protein localization to telomere	1	1	0.0785189	1
GO:1904910	BP	regulation of establishment of RNA localization to telomere	1	1	0.0785189	1
GO:1904911	BP	negative regulation of establishment of RNA localization to telomere	1	1	0.0785189	1
GO:1904913	BP	regulation of establishment of protein-containing complex localization to telomere	1	1	0.0785189	1
GO:1904914	BP	negative regulation of establishment of protein-containing complex localization to telomere	1	1	0.0785189	1
GO:0035255	MF	ionotropic glutamate receptor binding	22	6	0.07868	1
GO:0036042	MF	long-chain fatty acyl-CoA binding	4	2	0.0787086	1
GO:0033215	BP	reductive iron assimilation	1	1	0.0789573	1
GO:0090103	BP	cochlea morphogenesis	24	6	0.079321	1
GO:0008271	MF	secondary active sulfate transmembrane transporter activity	11	3	0.0795613	1
GO:0072520	BP	seminiferous tubule development	16	4	0.0798511	1
GO:1901731	BP	positive regulation of platelet aggregation	11	3	0.0799331	1
GO:0051835	BP	positive regulation of synapse structural plasticity	4	2	0.0799358	1
GO:0044305	CC	calyx of Held	19	5	0.0799625	1
GO:0004725	MF	protein tyrosine phosphatase activity	96	16	0.0801283	1
GO:0032625	BP	interleukin-21 production	7	2	0.0806858	1
GO:0032665	BP	regulation of interleukin-21 production	7	2	0.0806858	1
GO:0032965	BP	regulation of collagen biosynthetic process	37	7	0.0807518	1
GO:1990086	BP	lens fiber cell apoptotic process	4	2	0.0809693	1
GO:0051657	BP	maintenance of organelle location	11	3	0.0810437	1
GO:0002225	BP	positive regulation of antimicrobial peptide production	7	2	0.0812014	1
GO:0002760	BP	positive regulation of antimicrobial humoral response	7	2	0.0812014	1
GO:0060601	BP	lateral sprouting from an epithelium	11	4	0.081214	1
GO:0060419	BP	heart growth	98	17	0.081659	1
GO:0010855	MF	adenylate cyclase inhibitor activity	4	2	0.0818753	1
GO:0004034	MF	aldose 1-epimerase activity	1	1	0.0819832	1
GO:0003746	MF	translation elongation factor activity	16	4	0.0823154	1
GO:0032620	BP	interleukin-17 production	47	7	0.0823347	1
GO:0032660	BP	regulation of interleukin-17 production	47	7	0.0823347	1
GO:1903587	BP	regulation of blood vessel endothelial cell proliferation involved in sprouting angiogenesis	43	6	0.0823516	1
GO:0050780	MF	dopamine receptor binding	13	4	0.0824751	1
GO:0050693	MF	LBD domain binding	7	3	0.082605	1
GO:0033132	BP	negative regulation of glucokinase activity	4	2	0.0829323	1
GO:1903300	BP	negative regulation of hexokinase activity	4	2	0.0829323	1
GO:0061005	BP	cell differentiation involved in kidney development	57	12	0.0829382	1
GO:0008301	MF	DNA binding, bending	17	4	0.0830604	1
GO:0008649	MF	rRNA methyltransferase activity	22	4	0.0833882	1
GO:0040036	BP	regulation of fibroblast growth factor receptor signaling pathway	38	8	0.0834167	1
GO:0033212	BP	iron import into cell	10	3	0.0835281	1
GO:0009751	BP	response to salicylic acid	1	1	0.0840944	1
GO:0120249	CC	lateral wall of outer hair cell	1	1	0.0840944	1
GO:0021675	BP	nerve development	97	18	0.0842713	1
GO:0008652	BP	amino acid biosynthetic process	64	10	0.0842859	1
GO:0000105	BP	histidine biosynthetic process	1	1	0.0843963	1
GO:0009176	BP	pyrimidine deoxyribonucleoside monophosphate metabolic process	11	3	0.0844782	1
GO:0003937	MF	IMP cyclohydrolase activity	1	1	0.0844803	1
GO:0004643	MF	phosphoribosylaminoimidazolecarboxamide formyltransferase activity	1	1	0.0844803	1
GO:0070633	BP	transepithelial transport	36	7	0.0844913	1
GO:0071667	MF	DNA/RNA hybrid binding	5	2	0.0845158	1
GO:0051661	BP	maintenance of centrosome location	6	2	0.0845703	1
GO:0031763	MF	galanin receptor binding	1	1	0.0846478	1
GO:0031764	MF	type 1 galanin receptor binding	1	1	0.0846478	1
GO:0031765	MF	type 2 galanin receptor binding	1	1	0.0846478	1
GO:0031766	MF	type 3 galanin receptor binding	1	1	0.0846478	1
GO:0001717	BP	conversion of seryl-tRNAsec to selenocys-tRNAsec	1	1	0.0846548	1
GO:0016785	MF	selenotransferase activity	1	1	0.0846548	1
GO:0098621	MF	O-phosphoseryl-tRNA(Sec) selenium transferase activity	1	1	0.0846548	1
GO:0014905	BP	myoblast fusion involved in skeletal muscle regeneration	4	2	0.0847969	1
GO:0003205	BP	cardiac chamber development	168	28	0.0851051	1
GO:0016160	MF	amylase activity	2	1	0.085139	1
GO:0060075	BP	regulation of resting membrane potential	10	3	0.0852367	1
GO:0006220	BP	pyrimidine nucleotide metabolic process	53	8	0.0853204	1
GO:0090190	BP	positive regulation of branching involved in ureteric bud morphogenesis	18	5	0.0853836	1
GO:0021545	BP	cranial nerve development	64	13	0.085387	1
GO:1990764	BP	myofibroblast contraction	4	2	0.0855451	1
GO:0021697	BP	cerebellar cortex formation	25	6	0.0855612	1
GO:0061956	BP	penetration of cumulus oophorus	1	1	0.0856889	1
GO:0014032	BP	neural crest cell development	80	15	0.0858078	1
GO:0005788	CC	endoplasmic reticulum lumen	309	40	0.0858714	1
GO:0004349	MF	glutamate 5-kinase activity	1	1	0.0858863	1
GO:0004350	MF	glutamate-5-semialdehyde dehydrogenase activity	1	1	0.0858863	1
GO:0006592	BP	ornithine biosynthetic process	1	1	0.0858863	1
GO:0140829	MF	bicarbonate:monoatomic anion antiporter activity	12	3	0.0860568	1
GO:0140900	MF	chloride:bicarbonate antiporter activity	12	3	0.0860568	1
GO:1904351	BP	negative regulation of protein catabolic process in the vacuole	5	2	0.086305	1
GO:1905166	BP	negative regulation of lysosomal protein catabolic process	5	2	0.086305	1
GO:0008157	MF	protein phosphatase 1 binding	25	5	0.0863292	1
GO:0035789	BP	metanephric mesenchymal cell migration	4	2	0.0864315	1
GO:2000589	BP	regulation of metanephric mesenchymal cell migration	4	2	0.0864315	1
GO:1904877	BP	positive regulation of DNA ligase activity	1	1	0.086534	1
GO:1901300	BP	positive regulation of hydrogen peroxide-mediated programmed cell death	4	2	0.086652	1
GO:0060746	BP	parental behavior	11	3	0.0866679	1
GO:0034383	BP	low-density lipoprotein particle clearance	33	6	0.0867066	1
GO:0042637	BP	catagen	4	2	0.0872866	1
GO:0051794	BP	regulation of timing of catagen	4	2	0.0872866	1
GO:0048211	BP	Golgi vesicle docking	1	1	0.0872918	1
GO:0004654	MF	polyribonucleotide nucleotidyltransferase activity	1	1	0.0873314	1
GO:0097222	BP	mitochondrial mRNA polyadenylation	1	1	0.0873314	1
GO:0051383	BP	kinetochore organization	20	4	0.0873664	1
GO:0061929	MF	gamma-glutamylaminecyclotransferase activity	1	1	0.0873709	1
GO:0090091	BP	positive regulation of extracellular matrix disassembly	8	3	0.0873744	1
GO:0016772	MF	transferase activity, transferring phosphorus-containing groups	873	110	0.0875657	1
GO:0001875	MF	lipopolysaccharide immune receptor activity	6	2	0.0877292	1
GO:0103023	MF	ITPase activity	1	1	0.0878165	1
GO:0051643	BP	endoplasmic reticulum localization	9	3	0.0879092	1
GO:2000027	BP	regulation of animal organ morphogenesis	89	17	0.0880377	1
GO:2001137	BP	positive regulation of endocytic recycling	8	3	0.0890611	1
GO:0022840	MF	leak channel activity	19	5	0.0893344	1
GO:0022842	MF	narrow pore channel activity	19	5	0.0893344	1
GO:0042276	BP	error-prone translesion synthesis	12	3	0.089382	1
GO:0004108	MF	citrate (Si)-synthase activity	1	1	0.0896625	1
GO:0036440	MF	citrate synthase activity	1	1	0.0896625	1
GO:0048864	BP	stem cell development	86	16	0.0898207	1
GO:0061642	BP	chemoattraction of axon	3	2	0.0898895	1
GO:0031098	BP	stress-activated protein kinase signaling cascade	58	10	0.0899889	1
GO:0006880	BP	intracellular sequestering of iron ion	6	2	0.0900048	1
GO:0035375	MF	zymogen binding	1	1	0.0900345	1
GO:0060318	BP	definitive erythrocyte differentiation	4	2	0.0902045	1
GO:0006463	BP	steroid hormone receptor complex assembly	1	1	0.0902797	1
GO:0071838	BP	cell proliferation in bone marrow	10	3	0.0903997	1
GO:0046621	BP	negative regulation of organ growth	36	7	0.0905272	1
GO:0017053	CC	transcription repressor complex	77	14	0.0907192	1
GO:0005161	MF	platelet-derived growth factor receptor binding	14	4	0.091185	1
GO:0006283	BP	transcription-coupled nucleotide-excision repair	9	3	0.0912673	1
GO:0019975	MF	interleukin-17 binding	1	1	0.0913572	1
GO:0042163	MF	interleukin-12 beta subunit binding	1	1	0.0913572	1
GO:0045513	MF	interleukin-27 binding	1	1	0.0913572	1
GO:0002295	BP	T-helper cell lineage commitment	21	5	0.0913943	1
GO:0120099	CC	procentriole replication complex	6	2	0.0913986	1
GO:0009898	CC	cytoplasmic side of plasma membrane	155	24	0.0915554	1
GO:0030674	MF	protein-macromolecule adaptor activity	934	116	0.091641	1
GO:0097298	BP	regulation of nucleus size	1	1	0.0918145	1
GO:0014821	BP	phasic smooth muscle contraction	24	5	0.0919362	1
GO:0042092	BP	type 2 immune response	39	7	0.0919765	1
GO:0098884	BP	postsynaptic neurotransmitter receptor internalization	24	6	0.0920655	1
GO:0140239	BP	postsynaptic endocytosis	24	6	0.0920655	1
GO:0019780	MF	FAT10 activating enzyme activity	1	1	0.0923111	1
GO:0150012	BP	positive regulation of neuron projection arborization	8	3	0.0924953	1
GO:0030620	MF	U2 snRNA binding	6	2	0.092697	1
GO:0099550	BP	trans-synaptic signaling, modulating synaptic transmission	10	3	0.0927271	1
GO:0045773	BP	positive regulation of axon extension	37	8	0.0929725	1
GO:0009190	BP	cyclic nucleotide biosynthetic process	21	5	0.0931203	1
GO:0106429	MF	11-cis-retinol dehydrogenase	2	1	0.0933088	1
GO:0004331	MF	fructose-2,6-bisphosphate 2-phosphatase activity	5	2	0.0933231	1
GO:0006003	BP	fructose 2,6-bisphosphate metabolic process	5	2	0.0933231	1
GO:0090571	CC	RNA polymerase II transcription repressor complex	15	4	0.0934637	1
GO:0140102	MF	catalytic activity, acting on a rRNA	23	4	0.0934919	1
GO:0033678	MF	5'-3' DNA/RNA helicase activity	1	1	0.0937201	1
GO:0006530	BP	asparagine catabolic process	1	1	0.0937265	1
GO:0033345	BP	asparagine catabolic process via L-aspartate	1	1	0.0937265	1
GO:0098856	BP	intestinal lipid absorption	20	4	0.0939876	1
GO:1902476	BP	chloride transmembrane transport	109	17	0.0942821	1
GO:0060977	BP	coronary vasculature morphogenesis	19	5	0.0946828	1
GO:0010138	BP	pyrimidine ribonucleotide salvage	6	2	0.0947645	1
GO:0032262	BP	pyrimidine nucleotide salvage	6	2	0.0947645	1
GO:0044206	BP	UMP salvage	6	2	0.0947645	1
GO:0099590	BP	neurotransmitter receptor internalization	31	7	0.0947784	1
GO:0000220	CC	vacuolar proton-transporting V-type ATPase, V0 domain	10	3	0.0947864	1
GO:0002830	BP	positive regulation of type 2 immune response	17	4	0.0950523	1
GO:0003171	BP	atrioventricular valve development	29	7	0.0953991	1
GO:0044224	CC	juxtaparanode region of axon	12	4	0.0957679	1
GO:0061525	BP	hindgut development	8	3	0.0958318	1
GO:0016788	MF	hydrolase activity, acting on ester bonds	733	83	0.0960583	1
GO:0010852	MF	cyclase inhibitor activity	5	2	0.0966297	1
GO:0016773	MF	phosphotransferase activity, alcohol group as acceptor	663	89	0.09666	1
GO:0009048	BP	dosage compensation by inactivation of X chromosome	15	4	0.0967059	1
GO:0097519	CC	DNA recombinase complex	2	1	0.096715	1
GO:1900138	BP	negative regulation of phospholipase A2 activity	1	1	0.0968487	1
GO:1900139	BP	negative regulation of arachidonic acid secretion	1	1	0.0968487	1
GO:0060982	BP	coronary artery morphogenesis	9	3	0.0968941	1
GO:0005859	CC	muscle myosin complex	15	3	0.0969497	1
GO:0046543	BP	development of secondary female sexual characteristics	5	2	0.0969536	1
GO:0075525	BP	viral translational termination-reinitiation	5	2	0.0970538	1
GO:0004014	MF	adenosylmethionine decarboxylase activity	1	1	0.0972222	1
GO:0019810	MF	putrescine binding	1	1	0.0972222	1
GO:0004361	MF	glutaryl-CoA dehydrogenase activity	1	1	0.0972631	1
GO:0009123	BP	nucleoside monophosphate metabolic process	75	11	0.0973692	1
GO:0003149	BP	membranous septum morphogenesis	8	3	0.0973868	1
GO:0106341	MF	omega-hydroxyceramide transacylase activity	1	1	0.0974477	1
GO:0106342	BP	omega-hydroxyceramide biosynthetic process	1	1	0.0974477	1
GO:0044341	BP	sodium-dependent phosphate transport	12	3	0.0976205	1
GO:0035745	BP	T-helper 2 cell cytokine production	10	3	0.09811	1
GO:2000551	BP	regulation of T-helper 2 cell cytokine production	10	3	0.09811	1
GO:0048666	BP	neuron development	1134	155	0.0981823	1
GO:0016301	MF	kinase activity	712	94	0.098199	1
GO:0021686	BP	cerebellar granular layer maturation	1	1	0.0982283	1
GO:0021933	BP	radial glia guided migration of cerebellar granule cell	1	1	0.0982283	1
GO:0043025	CC	neuronal cell body	482	67	0.0988597	1
GO:0061163	BP	endoplasmic reticulum polarization	1	1	0.0991241	1
GO:0061573	BP	actin filament bundle retrograde transport	1	1	0.0991241	1
GO:0070650	BP	actin filament bundle distribution	1	1	0.0991241	1
GO:0021564	BP	vagus nerve development	3	2	0.0992681	1
GO:0006285	BP	base-excision repair, AP site formation	12	3	0.0993562	1
GO:0005010	MF	insulin-like growth factor receptor activity	3	2	0.0994127	1
GO:0060749	BP	mammary gland alveolus development	19	5	0.0995673	1
GO:0061377	BP	mammary gland lobule development	19	5	0.0995673	1
GO:0090237	BP	regulation of arachidonic acid secretion	7	2	0.0997717	1
GO:1990150	CC	VEGF-A complex	1	1	0.0997959	1
GO:0140914	BP	zinc ion import into secretory vesicle	1	1	0.0999425	1
GO:0140915	BP	zinc ion import into zymogen granule	1	1	0.0999425	1
GO:0140917	BP	zinc ion import into mitochondrion	1	1	0.0999425	1
GO:0002062	BP	chondrocyte differentiation	114	20	0.0999626	1
GO:0044241	BP	lipid digestion	20	4	0.100067	1
GO:0015705	BP	iodide transport	9	3	0.100107	1
GO:0004657	MF	proline dehydrogenase activity	2	1	0.100138	1
GO:0033005	BP	positive regulation of mast cell activation	6	2	0.100147	1
GO:1905603	BP	regulation of blood-brain barrier permeability	9	3	0.100176	1
GO:0071610	BP	chemokine (C-C motif) ligand 1 production	1	1	0.10062	1
GO:0071652	BP	regulation of chemokine (C-C motif) ligand 1 production	1	1	0.10062	1
GO:0071654	BP	positive regulation of chemokine (C-C motif) ligand 1 production	1	1	0.10062	1
GO:0060304	BP	regulation of phosphatidylinositol dephosphorylation	6	2	0.100703	1
GO:0008408	MF	3'-5' exonuclease activity	60	9	0.100862	1
GO:0016232	MF	HNK-1 sulfotransferase activity	1	1	0.100925	1
GO:0010340	MF	carboxyl-O-methyltransferase activity	6	2	0.101097	1
GO:0051998	MF	protein carboxyl O-methyltransferase activity	6	2	0.101097	1
GO:2000628	BP	regulation of miRNA metabolic process	88	16	0.10128	1
GO:0097428	BP	protein maturation by iron-sulfur cluster transfer	15	3	0.101306	1
GO:0051102	BP	DNA ligation involved in DNA recombination	1	1	0.101404	1
GO:0075713	BP	establishment of integrated proviral latency	1	1	0.101404	1
GO:1902495	CC	transmembrane transporter complex	426	56	0.101421	1
GO:1901355	BP	response to rapamycin	5	2	0.101607	1
GO:0061042	BP	vascular wound healing	24	5	0.101631	1
GO:1905214	BP	regulation of RNA binding	7	2	0.101641	1
GO:0072555	MF	17-beta-ketosteroid reductase activity	1	1	0.10168	1
GO:0004520	MF	DNA endonuclease activity	38	6	0.101769	1
GO:0006561	BP	proline biosynthetic process	6	2	0.101787	1
GO:0055129	BP	L-proline biosynthetic process	6	2	0.101787	1
GO:0072282	BP	metanephric nephron tubule morphogenesis	8	3	0.101856	1
GO:0051139	MF	metal cation:proton antiporter activity	25	5	0.101878	1
GO:0043994	MF	histone H3K23 acetyltransferase activity	1	1	0.102323	1
GO:0044016	MF	histone H3K4 acetyltransferase activity	1	1	0.102323	1
GO:0072720	BP	response to dithiothreitol	1	1	0.102323	1
GO:1904050	BP	positive regulation of spontaneous neurotransmitter secretion	1	1	0.102389	1
GO:1905302	BP	negative regulation of macropinocytosis	1	1	0.102389	1
GO:0140013	BP	meiotic nuclear division	191	23	0.102521	1
GO:2000278	BP	regulation of DNA biosynthetic process	114	17	0.102521	1
GO:0030897	CC	HOPS complex	13	3	0.102755	1
GO:0006491	BP	N-glycan processing	17	4	0.102921	1
GO:2000502	BP	negative regulation of natural killer cell chemotaxis	2	1	0.103516	1
GO:2000822	BP	regulation of behavioral fear response	10	3	0.103554	1
GO:0009175	BP	pyrimidine ribonucleoside monophosphate catabolic process	5	2	0.103626	1
GO:0046050	BP	UMP catabolic process	5	2	0.103626	1
GO:0060032	BP	notochord regression	1	1	0.103861	1
GO:0004356	MF	glutamine synthetase activity	1	1	0.103879	1
GO:0006542	BP	glutamine biosynthetic process	1	1	0.103879	1
GO:0016211	MF	ammonia ligase activity	1	1	0.103879	1
GO:0048701	BP	embryonic cranial skeleton morphogenesis	45	10	0.104041	1
GO:0051891	BP	positive regulation of cardioblast differentiation	4	2	0.104096	1
GO:1904585	BP	response to putrescine	1	1	0.104125	1
GO:1904586	BP	cellular response to putrescine	1	1	0.104125	1
GO:1990828	BP	hepatocyte dedifferentiation	1	1	0.104125	1
GO:0098917	BP	retrograde trans-synaptic signaling	10	3	0.104136	1
GO:0010960	BP	magnesium ion homeostasis	11	3	0.104259	1
GO:0001650	CC	fibrillar center	149	21	0.104438	1
GO:0031254	CC	cell trailing edge	15	4	0.104624	1
GO:0031167	BP	rRNA methylation	24	4	0.104648	1
GO:0097371	MF	MDM2/MDM4 family protein binding	11	3	0.104897	1
GO:0098815	BP	modulation of excitatory postsynaptic potential	49	11	0.104916	1
GO:1990403	BP	embryonic brain development	17	4	0.104948	1
GO:0010544	BP	negative regulation of platelet activation	18	5	0.104995	1
GO:0035925	MF	mRNA 3'-UTR AU-rich region binding	28	6	0.105057	1
GO:0009975	MF	cyclase activity	21	5	0.105075	1
GO:0031751	MF	D4 dopamine receptor binding	1	1	0.105165	1
GO:0045113	BP	regulation of integrin biosynthetic process	5	2	0.105387	1
GO:0019911	MF	structural constituent of myelin sheath	11	3	0.105421	1
GO:0061045	BP	negative regulation of wound healing	76	12	0.105557	1
GO:1990459	MF	transferrin receptor binding	11	3	0.105591	1
GO:0005384	MF	manganese ion transmembrane transporter activity	9	3	0.105595	1
GO:0009264	BP	deoxyribonucleotide catabolic process	28	5	0.105736	1
GO:0046386	BP	deoxyribose phosphate catabolic process	28	5	0.105736	1
GO:0090330	BP	regulation of platelet aggregation	28	6	0.106139	1
GO:0106035	BP	protein maturation by [4Fe-4S] cluster transfer	7	2	0.106537	1
GO:0045654	BP	positive regulation of megakaryocyte differentiation	10	3	0.106571	1
GO:0006826	BP	iron ion transport	57	9	0.106596	1
GO:0010835	BP	regulation of protein ADP-ribosylation	8	2	0.106817	1
GO:2000193	BP	positive regulation of fatty acid transport	22	4	0.106848	1
GO:1990393	CC	3M complex	5	2	0.106851	1
GO:0048041	BP	focal adhesion assembly	85	16	0.106907	1
GO:0072047	BP	proximal/distal pattern formation involved in nephron development	5	2	0.107088	1
GO:0072081	BP	specification of nephron tubule identity	5	2	0.107088	1
GO:0048820	BP	hair follicle maturation	15	4	0.107307	1
GO:0009129	BP	pyrimidine nucleoside monophosphate metabolic process	21	4	0.107899	1
GO:0170014	CC	ankyrin-1 complex	7	2	0.108422	1
GO:0002675	BP	positive regulation of acute inflammatory response	27	5	0.108668	1
GO:0060928	BP	atrioventricular node cell development	4	2	0.108824	1
GO:1900452	BP	regulation of long-term synaptic depression	14	4	0.109107	1
GO:0004753	MF	saccharopine dehydrogenase activity	1	1	0.109152	1
GO:0004754	MF	saccharopine dehydrogenase (NAD+, L-lysine-forming) activity	1	1	0.109152	1
GO:0047130	MF	saccharopine dehydrogenase (NADP+, L-lysine-forming) activity	1	1	0.109152	1
GO:0047131	MF	saccharopine dehydrogenase (NAD+, L-glutamate-forming) activity	1	1	0.109152	1
GO:0099140	BP	presynaptic actin cytoskeleton organization	1	1	0.109238	1
GO:0099187	BP	presynaptic cytoskeleton organization	1	1	0.109238	1
GO:0097546	CC	ciliary base	45	8	0.109563	1
GO:0048371	BP	lateral mesodermal cell differentiation	4	2	0.109714	1
GO:0070208	BP	protein heterotrimerization	1	1	0.109736	1
GO:0072574	BP	hepatocyte proliferation	23	5	0.109744	1
GO:0072575	BP	epithelial cell proliferation involved in liver morphogenesis	23	5	0.109744	1
GO:0090031	BP	positive regulation of steroid hormone biosynthetic process	4	2	0.109752	1
GO:0004157	MF	dihydropyrimidinase activity	1	1	0.110175	1
GO:0032020	BP	ISG15-protein conjugation	6	2	0.110411	1
GO:0120178	BP	steroid hormone biosynthetic process	43	7	0.110615	1
GO:0021767	BP	mammillary body development	1	1	0.11106	1
GO:0061373	BP	mammillary axonal complex development	1	1	0.11106	1
GO:0061374	BP	mammillothalamic axonal tract development	1	1	0.11106	1
GO:0061381	BP	cell migration in diencephalon	1	1	0.11106	1
GO:1900746	BP	regulation of vascular endothelial growth factor signaling pathway	29	6	0.111127	1
GO:1904384	BP	cellular response to sodium phosphate	1	1	0.111334	1
GO:0032354	BP	response to follicle-stimulating hormone	16	4	0.111336	1
GO:1905045	BP	negative regulation of Schwann cell proliferation involved in axon regeneration	1	1	0.111426	1
[truncated: 21,688 more rows]

## Sheet: Supplementary table 5
Differentially methylated regions (DMRs)
[truncated: 37 more rows]

## Sheet: Supplementary table 6
Transcription factor (TF) motif enrichment analysis of differentially methylated regions.
[truncated: 4,675 more rows]
